# Supplementary material for: Association Between Human Gut Microbiome and N-Glycan Composition of Total Plasma Proteome
Source: Front Microbiol. 2022 Apr 29;13:811922. doi: 10.3389/fmicb.2022.811922 (PMC9100934; doi:10.3389/fmicb.2022.811922)
Supplement: Supplementary file 1 [file Data_Sheet_1.xlsx]

## Sheet: STable_1
Supplementary Table 1. Correlation between plasma glycans levels and glycome-derived principal component 5
Glycan trait	Pearson R		Glycan trait	Pearson R
PGP81	0.548264		PGP40	-0.875604
PGP2	0.454097		PGP38	-0.851029
PGP8	0.435586		PGP21	-0.70427
PGP94	0.35482		PGP37	-0.647784
PGP6	0.349014		PGP20	-0.639347
PGP59	0.336714		PGP39	-0.61229
PGP117	0.32361		PGP43	-0.55444
PGP46	0.308654		PGP45	-0.470737
PGP3	0.308247		PGP64	-0.448133
PGP48	0.296089		PGP51	-0.418147
PGP109	0.29015		PGP16	-0.408712
PGP35	0.2843		PGP52	-0.392695
PGP33	0.268354		PGP53	-0.379495
PGP100	0.265869		PGP56	-0.377812
PGP34	0.243736		PGP57	-0.377812
PGP103	0.236593		PGP69	-0.364587
PGP106	0.236593		PGP115	-0.361372
PGP10	0.231942		PGP83	-0.347052
PGP80	0.224791		PGP54	-0.340133
PGP60	0.220582		PGP55	-0.340133
PGP22	0.216605		PGP96	-0.305891
PGP98	0.216518		PGP101	-0.285333
PGP63	0.211188		PGP88	-0.284166
PGP65	0.208317		PGP89	-0.284166
PGP47	0.204787		PGP68	-0.280318
PGP5	0.192333		PGP15	-0.272684
PGP90	0.190865		PGP111	-0.266527
PGP4	0.189272		PGP114	-0.263798
PGP99	0.189267		PGP107	-0.259112
PGP17	0.173626		PGP41	-0.244462
PGP1	0.151965		PGP108	-0.238937
PGP71	0.149878		PGP18	-0.221746
PGP73	0.149614		PGP32	-0.219552
PGP9	0.149508		PGP95	-0.214354
PGP14	0.139377		PGP7	-0.210427
PGP77	0.131607		PGP31	-0.192021
PGP50	0.121615		PGP116	-0.183673
PGP79	0.117909		PGP93	-0.179734
PGP67	0.0913352		PGP28	-0.167244
PGP27	0.0825337		PGP78	-0.14862
PGP76	0.0806207		PGP29	-0.14238
PGP85	0.0772349		PGP74	-0.140193
PGP87	0.0625395		PGP113	-0.123701
PGP72	0.0611047		PGP97	-0.107701
PGP62	0.0497328		PGP102	-0.0852261
PGP36	0.0467428		PGP105	-0.0852261
PGP58	0.0441541		PGP30	-0.0839836
PGP91	0.0352766		PGP42	-0.0761256
PGP13	0.0306784		PGP70	-0.0744987
PGP82	0.0270951		PGP92	-0.0734212
PGP110	0.0244535		PGP23	-0.0522422
PGP104	0.0155179		PGP112	-0.0501593
PGP49	0.0135559		PGP11	-0.0472237
PGP25	0.0120969		PGP24	-0.0432926
PGP61	0.0107526		PGP26	-0.0397365
PGP84	0.00490773		PGP12	-0.0395518
			PGP44	-0.0382518
			PGP66	-0.0368411
			PGP86	-0.0322354
			PGP75	-0.0304305
			PGP19	-0.00483412

## Sheet: STable_2
Supplementary Table 2. Correlation between gut bacteria abundances and microbiome-derived principal component
Bacterial genera	Pearson R		Bacterial genera	Pearson R
k__Bacteria;p__Proteobacteria;c__Gammaproteobacteria;o__Betaproteobacteriales;f__Burkholderiaceae;g__Sutterella	0.479047		k__Bacteria;p__Firmicutes;c__Clostridia;o__Clostridiales;f__Lachnospiraceae;g__GCA.900066575	-0.402291
k__Bacteria;p__Firmicutes;c__Bacilli;o__Lactobacillales;f__Streptococcaceae;g__Streptococcus	0.370121		k__Bacteria;p__Proteobacteria;c__Gammaproteobacteria;o__Betaproteobacteriales;f__Burkholderiaceae;g__Parasutterella	-0.392863
k__Bacteria;p__Bacteroidetes;c__Bacteroidia;o__Bacteroidales;f__Prevotellaceae;g__Paraprevotella	0.3402		k__Bacteria;p__Firmicutes;c__Clostridia;o__Clostridiales;f__Lachnospiraceae;g__Anaerostipes	-0.381939
k__Bacteria;p__Proteobacteria;c__Gammaproteobacteria;o__Pasteurellales;f__Pasteurellaceae;g__Haemophilus	0.288946		k__Bacteria;p__Firmicutes;c__Clostridia;o__Clostridiales;f__Lachnospiraceae;g__.Eubacterium..fissicatena.group	-0.34078
k__Bacteria;p__Bacteroidetes;c__Bacteroidia;o__Bacteroidales;f__Barnesiellaceae;g__Coprobacter	0.259513		k__Bacteria;p__Proteobacteria;c__Gammaproteobacteria;o__Pseudomonadales;f__Pseudomonadaceae;g__Pseudomonas	-0.31008
k__Bacteria;p__Bacteroidetes;c__Bacteroidia;o__Bacteroidales;f__Prevotellaceae;g__Alloprevotella	0.255798		k__Bacteria;p__Synergistetes;c__Synergistia;o__Synergistales;f__Synergistaceae;g__Cloacibacillus	-0.299748
k__Bacteria;p__Actinobacteria;c__Actinobacteria;o__Bifidobacteriales;f__Bifidobacteriaceae;g__Bifidobacterium	0.212086		k__Bacteria;p__Firmicutes;c__Erysipelotrichia;o__Erysipelotrichales;f__Erysipelotrichaceae;g__Dielma	-0.295786
k__Bacteria;p__Firmicutes;c__Negativicutes;o__Selenomonadales;f__Veillonellaceae;g__Veillonella	0.206757		k__Bacteria;p__Firmicutes;c__Clostridia;o__Clostridiales;f__Lachnospiraceae;g__Coprococcus.1	-0.280429
k__Bacteria;p__Bacteroidetes;c__Bacteroidia;o__Bacteroidales;f__Rikenellaceae;g__Rikenellaceae.RC9.gut.group	0.19986		k__Bacteria;p__Firmicutes;c__Erysipelotrichia;o__Erysipelotrichales;f__Erysipelotrichaceae;g__.Clostridium..innocuum.group	-0.279489
k__Bacteria;p__Firmicutes;c__Clostridia;o__Clostridiales;f__Ruminococcaceae;g__Faecalibacterium	0.196446		k__Bacteria;p__Proteobacteria;c__Gammaproteobacteria;o__Enterobacteriales;f__Enterobacteriaceae;g__Escherichia.Shigella	-0.270089
k__Bacteria;p__Firmicutes;c__Clostridia;o__Clostridiales;f__Ruminococcaceae;g__Ruminococcaceae.UCG.013	0.196342		k__Bacteria;p__Firmicutes;c__Clostridia;o__Clostridiales;f__Christensenellaceae;g__Christensenellaceae.R.7.group	-0.268632
k__Bacteria;p__Firmicutes;c__Clostridia;o__Clostridiales;f__Ruminococcaceae;g__Oscillospira	0.167803		k__Bacteria;p__Firmicutes;c__Clostridia;o__Clostridiales;f__Ruminococcaceae;g__Anaerotruncus	-0.266922
k__Bacteria;p__Bacteroidetes;c__Bacteroidia;o__Bacteroidales;f__Prevotellaceae;g__Prevotella.9	0.158538		k__Bacteria;p__Bacteroidetes;c__Bacteroidia;o__Bacteroidales;f__Prevotellaceae;g__Prevotella.2	-0.256463
k__Bacteria;p__Firmicutes;c__Clostridia;o__Clostridiales;f__Ruminococcaceae;g__Ruminiclostridium.9	0.157572		k__Bacteria;p__Firmicutes;c__Clostridia;o__Clostridiales;f__Ruminococcaceae;g__Ruminococcaceae.NK4A214.group	-0.221468
k__Bacteria;p__Bacteroidetes;c__Bacteroidia;o__Bacteroidales;f__Barnesiellaceae;g__Barnesiella	0.155173		k__Bacteria;p__Firmicutes;c__Clostridia;o__Clostridiales;f__Ruminococcaceae;g__Subdoligranulum	-0.220382
k__Bacteria;p__Firmicutes;c__Clostridia;o__Clostridiales;f__Ruminococcaceae;g__Flavonifractor	0.153665		k__Bacteria;p__Proteobacteria;c__Gammaproteobacteria;o__Enterobacteriales;f__Enterobacteriaceae;__	-0.206374
k__Bacteria;p__Firmicutes;c__Clostridia;o__Clostridiales;f__Lachnospiraceae;g__.Ruminococcus..gauvreauii.group	0.153553		k__Bacteria;p__Firmicutes;c__Clostridia;o__Clostridiales;f__Lachnospiraceae;g__CAG.56	-0.20103
k__Bacteria;p__Firmicutes;c__Erysipelotrichia;o__Erysipelotrichales;f__Erysipelotrichaceae;g__Erysipelatoclostridium	0.1445		k__Bacteria;p__Firmicutes;c__Clostridia;o__Clostridiales;f__Lachnospiraceae;g__Hungatella	-0.194625
k__Bacteria;p__Fusobacteria;c__Fusobacteriia;o__Fusobacteriales;f__Fusobacteriaceae;g__Fusobacterium	0.143516		k__Bacteria;p__Bacteroidetes;c__Bacteroidia;o__Bacteroidales;f__Prevotellaceae;g__uncultured	-0.168778
k__Bacteria;p__Cyanobacteria;c__Melainabacteria;o__Gastranaerophilales;f__Clostridium.sp..K4410.MGS.306;g__Clostridium.sp..K4410.MGS.306	0.143037		k__Bacteria;p__Firmicutes;c__Clostridia;o__Clostridiales;f__Lachnospiraceae;g__.Ruminococcus..gnavus.group	-0.162473
k__Bacteria;p__Firmicutes;c__Clostridia;o__Clostridiales;f__Lachnospiraceae;g__Lachnospiraceae.UCG.008	0.140037		k__Bacteria;p__Firmicutes;c__Erysipelotrichia;o__Erysipelotrichales;f__Erysipelotrichaceae;g__Holdemanella	-0.162337
k__Bacteria;p__Firmicutes;c__Clostridia;o__Clostridiales;f__Ruminococcaceae;g__DTU089	0.131395		k__Bacteria;p__Firmicutes;c__Clostridia;o__Clostridiales;f__Lachnospiraceae;g__.Ruminococcus..torques.group	-0.160087
k__Bacteria;p__Firmicutes;c__Clostridia;o__Clostridiales;f__Ruminococcaceae;g__Ruminiclostridium.5	0.126987		k__Bacteria;p__Firmicutes;c__Clostridia;o__Clostridiales;f__Lachnospiraceae;g__Howardella	-0.158683
k__Bacteria;p__Firmicutes;c__Clostridia;o__Clostridiales;f__Lachnospiraceae;g__Lachnospiraceae.ND3007.group	0.123013		k__Bacteria;p__Firmicutes;c__Clostridia;o__Clostridiales;f__Lachnospiraceae;g__Lachnospiraceae.UCG.010	-0.142877
k__Bacteria;p__Firmicutes;c__Clostridia;o__Clostridiales;f__Lachnospiraceae;g__Oribacterium	0.121901		k__Bacteria;p__Firmicutes;c__Clostridia;o__Clostridiales;f__Ruminococcaceae;g__Ruminococcaceae.UCG.003	-0.142327
k__Bacteria;p__Bacteroidetes;c__Bacteroidia;o__Bacteroidales;f__Barnesiellaceae;g__uncultured	0.114351		k__Bacteria;p__Tenericutes;c__Mollicutes;o__Mollicutes.RF39;f__gut.metagenome;g__gut.metagenome	-0.134639
k__Bacteria;p__Firmicutes;c__Erysipelotrichia;o__Erysipelotrichales;f__Erysipelotrichaceae;g__Holdemania	0.113002		k__Bacteria;p__Firmicutes;c__Clostridia;o__Clostridiales;f__Lachnospiraceae;g__Lachnospiraceae.FCS020.group	-0.13276
k__Bacteria;p__Bacteroidetes;c__Bacteroidia;o__Bacteroidales;f__Muribaculaceae;g__metagenome	0.110644		k__Bacteria;p__Firmicutes;c__Clostridia;o__Clostridiales;f__Lachnospiraceae;g__Tyzzerella	-0.128738
k__Bacteria;p__Firmicutes;c__Clostridia;o__Clostridiales;f__Lachnospiraceae;g__.Eubacterium..xylanophilum.group	0.110615		k__Bacteria;p__Firmicutes;c__Erysipelotrichia;o__Erysipelotrichales;f__Erysipelotrichaceae;g__Merdibacter	-0.124622
k__Bacteria;p__Bacteroidetes;c__Bacteroidia;o__Bacteroidales;f__Prevotellaceae;g__Prevotellaceae.UCG.001	0.109409		k__Bacteria;p__Firmicutes;c__Clostridia;o__Clostridiales;f__Ruminococcaceae;g__Ruminococcaceae.UCG.002	-0.121446
k__Bacteria;p__Firmicutes;c__Clostridia;o__Clostridiales;f__Ruminococcaceae;g__Oscillibacter	0.108714		k__Bacteria;p__Firmicutes;c__Clostridia;o__Clostridiales;f__Peptostreptococcaceae;g__Terrisporobacter	-0.114532
k__Bacteria;p__Firmicutes;c__Negativicutes;o__Selenomonadales;f__Acidaminococcaceae;g__Acidaminococcus	0.104635		k__Bacteria;p__Proteobacteria;c__Alphaproteobacteria;o__Rhodospirillales;f__uncultured.Ambiguous_taxa	-0.111045
k__Bacteria;p__Firmicutes;c__Clostridia;o__Clostridiales;f__Ruminococcaceae;g__uncultured	0.10036		k__Bacteria;p__Firmicutes;c__Clostridia;o__Clostridiales;f__Family.XIII;g__Family.XIII.AD3011.group	-0.103521
k__Bacteria;p__Proteobacteria;c__Alphaproteobacteria;o__Rhodospirillales;f__uncultured;g__Azospirillum.sp..47_25	0.097594		k__Bacteria;p__Firmicutes;c__Clostridia;o__Clostridiales;f__Lachnospiraceae;g__Coprococcus.3	-0.0993359
k__Bacteria;p__Firmicutes;c__Clostridia;o__Clostridiales;f__Lachnospiraceae;g__Fusicatenibacter	0.0874123		k__Bacteria;p__Firmicutes;c__Clostridia;o__Clostridiales;f__Lachnospiraceae;g__Lachnospira	-0.0954452
k__Bacteria;p__Firmicutes;c__Clostridia;o__Clostridiales;f__Ruminococcaceae;g__Ruminococcus.2	0.0854761		k__Bacteria;p__Firmicutes;c__Clostridia;o__Clostridiales;__;__	-0.0919046
k__Bacteria;p__Bacteroidetes;c__Bacteroidia;o__Bacteroidales;f__Muribaculaceae;g__uncultured.bacterium	0.0854514		k__Bacteria;p__Bacteroidetes;c__Bacteroidia;o__Bacteroidales;f__Prevotellaceae;g__Prevotella.7	-0.0822066
k__Bacteria;p__Proteobacteria;c__Alphaproteobacteria;o__Rhodospirillales;f__uncultured;g__uncultured.bacterium	0.0828614		k__Bacteria;p__Bacteroidetes;c__Bacteroidia;o__Bacteroidales;f__Rikenellaceae;g__Alistipes	-0.0775947
k__Bacteria;p__Firmicutes;c__Negativicutes;o__Selenomonadales;f__Acidaminococcaceae;g__Phascolarctobacterium	0.0826996		k__Bacteria;p__Firmicutes;c__Erysipelotrichia;o__Erysipelotrichales;f__Erysipelotrichaceae;g__Turicibacter	-0.073211
k__Bacteria;p__Bacteroidetes;c__Bacteroidia;o__Bacteroidales;f__Prevotellaceae;g__Prevotellaceae.NK3B31.group	0.0765578		k__Bacteria;p__Firmicutes;c__Clostridia;o__Clostridiales;f__Ruminococcaceae;g__Butyricicoccus	-0.0710145
k__Bacteria;p__Proteobacteria;c__Deltaproteobacteria;o__Desulfovibrionales;f__Desulfovibrionaceae;g__uncultured	0.0760322		k__Bacteria;p__Actinobacteria;c__Coriobacteriia;o__Coriobacteriales;f__Coriobacteriaceae;g__Collinsella	-0.0707375
k__Bacteria;p__Bacteroidetes;c__Bacteroidia;o__Bacteroidales;f__Tannerellaceae;g__Parabacteroides	0.0746552		k__Bacteria;p__Firmicutes;c__Erysipelotrichia;o__Erysipelotrichales;f__Erysipelotrichaceae;g__Catenibacterium	-0.0701376
k__Bacteria;p__Bacteroidetes;c__Bacteroidia;o__Bacteroidales;f__Bacteroidaceae;g__Bacteroides	0.0686534		k__Bacteria;p__Firmicutes;c__Clostridia;o__Clostridiales;f__Lachnospiraceae;g__.Eubacterium..ventriosum.group	-0.0660716
k__Bacteria;p__Firmicutes;c__Negativicutes;o__Selenomonadales;f__Veillonellaceae;g__Megamonas	0.0619923		k__Bacteria;p__Firmicutes;c__Clostridia;o__Clostridiales;f__Peptococcaceae;g__Peptococcus	-0.0615891
k__Bacteria;p__Lentisphaerae;c__Lentisphaeria;o__Victivallales;f__Victivallaceae;g__Victivallis	0.0607019		k__Bacteria;p__Tenericutes;c__Mollicutes;o__Mollicutes.RF39;f__uncultured.bacterium;g__uncultured.bacterium	-0.058358
k__Bacteria;p__Firmicutes;c__Clostridia;o__Clostridiales;f__Lachnospiraceae;g__Roseburia	0.0497413		k__Bacteria;p__Firmicutes;c__Clostridia;o__Clostridiales;f__Ruminococcaceae;g__Ruminococcaceae.UCG.005	-0.0564735
k__Bacteria;p__Bacteroidetes;c__Bacteroidia;o__Bacteroidales;f__Marinifilaceae;g__Butyricimonas	0.0491634		k__Bacteria;p__Firmicutes;c__Clostridia;o__Clostridiales;f__Ruminococcaceae;g__Ruminococcus.1	-0.052413
k__Bacteria;p__Firmicutes;c__Clostridia;o__Clostridiales;f__Lachnospiraceae;g__Agathobacter	0.048128		k__Bacteria;p__Firmicutes;c__Clostridia;o__Clostridiales;f__Peptostreptococcaceae;g__Intestinibacter	-0.0484198
k__Bacteria;p__Firmicutes;c__Clostridia;o__Clostridiales;f__Ruminococcaceae;g__Ruminiclostridium.6	0.0473413		k__Bacteria;p__Bacteroidetes;c__Bacteroidia;o__Bacteroidales;f__Marinifilaceae;g__Odoribacter	-0.0472523
k__Bacteria;p__Firmicutes;c__Erysipelotrichia;o__Erysipelotrichales;f__Erysipelotrichaceae;g__Faecalitalea	0.0458233		k__Bacteria;p__Proteobacteria;c__Deltaproteobacteria;o__Desulfovibrionales;f__Desulfovibrionaceae;g__Desulfovibrio	-0.0467998
k__Bacteria;p__Firmicutes;c__Clostridia;o__Clostridiales;f__Ruminococcaceae;g__Ruminococcaceae.UCG.010	0.0451203		k__Bacteria;p__Verrucomicrobia;c__Verrucomicrobiae;o__Verrucomicrobiales;f__Akkermansiaceae;g__Akkermansia	-0.0451454
k__Bacteria;p__Firmicutes;c__Negativicutes;o__Selenomonadales;f__Veillonellaceae;g__Anaeroglobus	0.0433096		k__Bacteria;p__Firmicutes;c__Clostridia;o__Clostridiales;f__Lachnospiraceae;__	-0.0448501
k__Bacteria;p__Firmicutes;c__Clostridia;o__Clostridiales;f__Clostridiales.vadinBB60.group;g__uncultured.bacterium	0.0364524		k__Bacteria;p__Firmicutes;c__Clostridia;o__Clostridiales;f__Lachnospiraceae;g__Blautia	-0.0391661
k__Bacteria;p__Firmicutes;c__Clostridia;o__Clostridiales;f__Ruminococcaceae;g__.Eubacterium..coprostanoligenes.group	0.0348295		k__Bacteria;p__Firmicutes;c__Clostridia;o__Clostridiales;f__Ruminococcaceae;g__Ruminococcaceae.UCG.004	-0.0383675
k__Bacteria;p__Firmicutes;c__Clostridia;o__Clostridiales;f__Lachnospiraceae;g__Moryella	0.0347239		k__Bacteria;p__Firmicutes;c__Clostridia;o__Clostridiales;f__Lachnospiraceae;g__uncultured	-0.0349164
k__Bacteria;p__Firmicutes;c__Clostridia;o__Clostridiales;f__Ruminococcaceae;g__Ruminococcaceae.UCG.014	0.0347149		k__Bacteria;p__Firmicutes;c__Clostridia;o__Clostridiales;f__Ruminococcaceae;g__Intestinimonas	-0.034803
k__Bacteria;p__Firmicutes;c__Clostridia;o__Clostridiales;f__Lachnospiraceae;g__Coprococcus.2	0.0344369		k__Bacteria;p__Firmicutes;c__Negativicutes;o__Selenomonadales;f__Acidaminococcaceae;g__Succiniclasticum	-0.0327656
k__Bacteria;p__Firmicutes;c__Clostridia;o__Clostridiales;f__Lachnospiraceae;g__Lachnospiraceae.NK4A136.group	0.0341131		k__Bacteria;p__Firmicutes;c__Clostridia;o__Clostridiales;f__Lachnospiraceae;g__Lachnoclostridium	-0.0323461
k__Bacteria;p__Firmicutes;c__Bacilli;o__Bacillales;f__Listeriaceae;g__Brochothrix	0.033976		k__Bacteria;p__Cyanobacteria;c__Melainabacteria;o__Gastranaerophilales;f__uncultured.bacterium;g__uncultured.bacterium	-0.0317246
k__Bacteria;p__Firmicutes;c__Clostridia;o__Clostridiales;f__Ruminococcaceae;g__Negativibacillus	0.0329192		k__Bacteria;p__Firmicutes;c__Erysipelotrichia;o__Erysipelotrichales;f__Erysipelotrichaceae;g__Asteroleplasma	-0.0244535
k__Bacteria;p__Firmicutes;c__Clostridia;o__Clostridiales;f__Ruminococcaceae;g__Fournierella	0.0327116		k__Bacteria;p__Spirochaetes;c__Brachyspirae;o__Brachyspirales;f__Brachyspiraceae;g__Brachyspira	-0.0228902
k__Bacteria;p__Firmicutes;c__Erysipelotrichia;o__Erysipelotrichales;f__Erysipelotrichaceae;g__Erysipelotrichaceae.UCG.003	0.0327035		k__Bacteria;p__Firmicutes;c__Clostridia;o__Clostridiales;f__Peptostreptococcaceae;g__Romboutsia	-0.0221919
k__Bacteria;p__Firmicutes;c__Clostridia;o__Clostridiales;f__Ruminococcaceae;g__CAG.352	0.0294045		k__Bacteria;p__Firmicutes;c__Clostridia;o__Clostridiales;f__Peptococcaceae;g__uncultured	-0.0216198
k__Bacteria;p__Firmicutes;c__Clostridia;o__Clostridiales;f__Lachnospiraceae;g__Tyzzerella.4	0.0241786		k__Bacteria;p__Proteobacteria;c__Gammaproteobacteria;o__Enterobacteriales;f__Enterobacteriaceae;g__Klebsiella	-0.0192728
k__Bacteria;p__Firmicutes;c__Negativicutes;o__Selenomonadales;f__Veillonellaceae;g__Allisonella	0.0218405		k__Bacteria;p__Proteobacteria;c__Deltaproteobacteria;o__Desulfovibrionales;f__Desulfovibrionaceae;g__Bilophila	-0.0171028
k__Bacteria;p__Firmicutes;c__Negativicutes;o__Selenomonadales;f__Veillonellaceae;g__Mitsuokella	0.0175004		k__Bacteria;p__Firmicutes;c__Clostridia;o__Clostridiales;f__Ruminococcaceae;g__Anaerofilum	-0.0144764
k__Bacteria;p__Firmicutes;c__Clostridia;o__Clostridiales;f__Lachnospiraceae;g__Lachnospiraceae.UCG.004	0.00783609		k__Bacteria;p__Firmicutes;c__Clostridia;o__Clostridiales;f__Ruminococcaceae;__	-0.0139816
k__Bacteria;p__Firmicutes;c__Negativicutes;o__Selenomonadales;f__Veillonellaceae;g__Dialister	0.00594769		k__Bacteria;p__Firmicutes;c__Clostridia;o__Clostridiales;f__Clostridiaceae.1;g__Clostridium.sensu.stricto.1	-0.0133867
k__Bacteria;p__Firmicutes;c__Clostridia;o__Clostridiales;f__Lachnospiraceae;g__.Eubacterium..hallii.group	0.00128786		k__Bacteria;p__Firmicutes;c__Clostridia;o__Clostridiales;f__Lachnospiraceae;g__.Eubacterium..eligens.group	-0.0124968
k__Bacteria;p__Firmicutes;c__Clostridia;o__Clostridiales;f__Ruminococcaceae;g__UBA1819	0.000856139		k__Bacteria;p__Bacteroidetes;c__Bacteroidia;o__Bacteroidales;f__Prevotellaceae;__	-0.0117736
			k__Bacteria;p__Firmicutes;c__Clostridia;o__Clostridiales;f__Lachnospiraceae;g__Dorea	-0.0107161
			k__Bacteria;p__Firmicutes;c__Clostridia;o__Clostridiales;f__Peptostreptococcaceae;__	-0.00938294
			k__Bacteria;p__Firmicutes;c__Negativicutes;o__Selenomonadales;f__Veillonellaceae;g__Megasphaera	-0.00929467
			k__Bacteria;p__Firmicutes;c__Clostridia;o__Clostridiales;f__Lachnospiraceae;g__Marvinbryantia	-0.00824093
			k__Bacteria;p__Firmicutes;c__Clostridia;o__Clostridiales;f__Lachnospiraceae;g__Butyrivibrio	-0.00024822

## Sheet: STable_3
Supplementary Table 3. Associations between gut bacteria abundances on genus level and plasma glycans levels
glycan	genus	beta	beta SE	raw.p	sidak.p	fdr
PGP62	k__Bacteria;p__Proteobacteria;c__Deltaproteobacteria;o__Desulfovibrionales;f__Desulfovibrionaceae;g__Bilophila	1.5899	0.277937	4.24e-08	8.85e-05	0.000719094
PGP5	k__Bacteria;p__Proteobacteria;c__Deltaproteobacteria;o__Desulfovibrionales;f__Desulfovibrionaceae;g__Bilophila	1.16449	0.246134	4.44e-06	0.0092192	0.0376266
PGP109	k__Bacteria;p__Firmicutes;c__Erysipelotrichia;o__Erysipelotrichales;f__Erysipelotrichaceae;g__.Clostridium..innocuum.group	-1.45991	0.330856	1.74e-05	0.0356234	0.0982397
PGP39	k__Bacteria;p__Firmicutes;c__Clostridia;o__Clostridiales;f__Lachnospiraceae;g__.Eubacterium..ventriosum.group	-1.66192	0.39648	4.3e-05	0.0857911	0.182191
PGP26	k__Bacteria;p__Firmicutes;c__Erysipelotrichia;o__Erysipelotrichales;f__Erysipelotrichaceae;g__.Clostridium..innocuum.group	1.27324	0.317229	8.69e-05	0.166008	0.294977
PGP74	k__Bacteria;p__Firmicutes;c__Clostridia;o__Clostridiales;f__Christensenellaceae;g__Christensenellaceae.R.7.group	1.13443	0.28955	0.000125811	0.231035	0.3176
PGP77	k__Bacteria;p__Firmicutes;c__Clostridia;o__Clostridiales;f__Lachnospiraceae;g__.Eubacterium..ventriosum.group	1.05789	0.273104	0.000148962	0.267328	0.3176
PGP79	k__Bacteria;p__Firmicutes;c__Clostridia;o__Clostridiales;f__Christensenellaceae;g__Christensenellaceae.R.7.group	1.29288	0.334105	0.000151175	0.270706	0.3176
PGP90	k__Bacteria;p__Firmicutes;c__Clostridia;o__Clostridiales;f__Christensenellaceae;g__Christensenellaceae.R.7.group	1.03786	0.272988	0.00019519	0.334753	0.3176
PGP91	k__Bacteria;p__Firmicutes;c__Clostridia;o__Clostridiales;f__Christensenellaceae;g__Christensenellaceae.R.7.group	-1.19331	0.317405	0.000228482	0.379435	0.3176
PGP59	k__Bacteria;p__Firmicutes;c__Clostridia;o__Clostridiales;f__Lachnospiraceae;g__.Eubacterium..hallii.group	1.67091	0.450355	0.000274139	0.435876	0.3176
PGP13	k__Bacteria;p__Proteobacteria;c__Deltaproteobacteria;o__Desulfovibrionales;f__Desulfovibrionaceae;g__Bilophila	1.104	0.298004	0.000279806	0.442513	0.3176
PGP116	k__Bacteria;p__Firmicutes;c__Clostridia;o__Clostridiales;f__Lachnospiraceae;g__.Eubacterium..eligens.group	-1.98506	0.537989	0.000295465	0.460451	0.3176
PGP60	k__Bacteria;p__Firmicutes;c__Clostridia;o__Clostridiales;f__Christensenellaceae;g__Christensenellaceae.R.7.group	-0.702243	0.190543	0.000300138	0.465692	0.3176
PGP60	k__Bacteria;p__Proteobacteria;c__Gammaproteobacteria;o__Enterobacteriales;f__Enterobacteriaceae;__	-0.782077	0.213423	0.000324077	0.49175	0.3176
PGP17	k__Bacteria;p__Firmicutes;c__Clostridia;o__Clostridiales;f__Lachnospiraceae;g__Lachnospira	-1.64866	0.450612	0.000330902	0.498945	0.3176
PGP37	k__Bacteria;p__Firmicutes;c__Clostridia;o__Clostridiales;f__Lachnospiraceae;g__.Eubacterium..ventriosum.group	-1.66696	0.456378	0.000338349	0.506677	0.3176
PGP99	k__Bacteria;p__Firmicutes;c__Clostridia;o__Clostridiales;f__Lachnospiraceae;g__.Eubacterium..eligens.group	1.29068	0.354736	0.000356165	0.524698	0.3176
PGP75	k__Bacteria;p__Firmicutes;c__Clostridia;o__Clostridiales;f__Christensenellaceae;g__Christensenellaceae.R.7.group	1.37675	0.379215	0.000366497	0.534846	0.3176
PGP1	k__Bacteria;p__Firmicutes;c__Clostridia;o__Clostridiales;f__Lachnospiraceae;g__.Eubacterium..ventriosum.group	0.783425	0.218701	0.000436096	0.597784	0.3176
PGP78	k__Bacteria;p__Proteobacteria;c__Deltaproteobacteria;o__Desulfovibrionales;f__Desulfovibrionaceae;g__Bilophila	1.29785	0.363254	0.000450882	0.610017	0.3176
PGP113	k__Bacteria;p__Firmicutes;c__Clostridia;o__Clostridiales;f__Lachnospiraceae;g__Agathobacter	-1.09825	0.308493	0.000471936	0.626798	0.3176
PGP86	k__Bacteria;p__Proteobacteria;c__Deltaproteobacteria;o__Desulfovibrionales;f__Desulfovibrionaceae;g__Bilophila	0.704487	0.197948	0.00047377	0.628225	0.3176
PGP73	k__Bacteria;p__Firmicutes;c__Clostridia;o__Clostridiales;f__Lachnospiraceae;g__.Eubacterium..ventriosum.group	1.3976	0.393997	0.000493912	0.643543	0.3176
PGP92	k__Bacteria;p__Firmicutes;c__Clostridia;o__Clostridiales;f__Lachnospiraceae;g__Agathobacter	-0.652311	0.184057	0.000499501	0.647681	0.3176
PGP101	k__Bacteria;p__Firmicutes;c__Clostridia;o__Clostridiales;f__Christensenellaceae;g__Christensenellaceae.R.7.group	1.87249	0.530426	0.000524747	0.665781	0.3176
PGP31	k__Bacteria;p__Firmicutes;c__Clostridia;o__Clostridiales;f__Lachnospiraceae;g__.Eubacterium..xylanophilum.group	-1.22953	0.349377	0.000545442	0.679923	0.3176
PGP58	k__Bacteria;p__Firmicutes;c__Clostridia;o__Clostridiales;f__Lachnospiraceae;g__.Eubacterium..ventriosum.group	0.869826	0.247777	0.000562438	0.691089	0.3176
PGP71	k__Bacteria;p__Firmicutes;c__Clostridia;o__Clostridiales;f__Lachnospiraceae;g__.Eubacterium..ventriosum.group	1.6307	0.465242	0.000573363	0.698059	0.3176
PGP110	k__Bacteria;p__Firmicutes;c__Erysipelotrichia;o__Erysipelotrichales;f__Erysipelotrichaceae;g__.Clostridium..innocuum.group	-1.90824	0.544823	0.000578545	0.701311	0.3176
PGP67	k__Bacteria;p__Firmicutes;c__Clostridia;o__Clostridiales;f__Christensenellaceae;g__Christensenellaceae.R.7.group	0.950326	0.271864	0.000592749	0.710044	0.3176
PGP112	k__Bacteria;p__Firmicutes;c__Clostridia;o__Clostridiales;f__Lachnospiraceae;g__Agathobacter	-0.559983	0.160363	0.000600354	0.714615	0.3176
PGP85	k__Bacteria;p__Proteobacteria;c__Deltaproteobacteria;o__Desulfovibrionales;f__Desulfovibrionaceae;g__Bilophila	-1.39418	0.400823	0.000629805	0.731645	0.3176
PGP78	k__Bacteria;p__Firmicutes;c__Clostridia;o__Clostridiales;f__Christensenellaceae;g__Christensenellaceae.R.7.group	1.02482	0.294888	0.00063651	0.735379	0.3176
PGP76	k__Bacteria;p__Firmicutes;c__Clostridia;o__Clostridiales;f__Lachnospiraceae;g__.Eubacterium..ventriosum.group	1.27429	0.368938	0.000685637	0.761193	0.32556
PGP87	k__Bacteria;p__Firmicutes;c__Clostridia;o__Clostridiales;f__Christensenellaceae;g__Christensenellaceae.R.7.group	-0.567302	0.164478	0.000697311	0.766948	0.32556
PGP1	k__Bacteria;p__Firmicutes;c__Clostridia;o__Clostridiales;f__Lachnospiraceae;g__.Eubacterium..eligens.group	0.71818	0.208537	0.000710034	0.773062	0.32556
PGP28	k__Bacteria;p__Firmicutes;c__Clostridia;o__Clostridiales;f__Lachnospiraceae;g__.Eubacterium..xylanophilum.group	-0.733549	0.215562	0.000817964	0.818882	0.356901
PGP117	k__Bacteria;p__Firmicutes;c__Clostridia;o__Clostridiales;f__Ruminococcaceae;g__.Eubacterium..coprostanoligenes.group	-0.963693	0.283266	0.000820463	0.819825	0.356901
PGP87	k__Bacteria;p__Proteobacteria;c__Gammaproteobacteria;o__Enterobacteriales;f__Enterobacteriaceae;__	-0.622079	0.184399	0.000904804	0.848941	0.378108
PGP74	k__Bacteria;p__Proteobacteria;c__Gammaproteobacteria;o__Enterobacteriales;f__Enterobacteriaceae;__	1.09761	0.327598	0.000978889	0.87061	0.378108
PGP53	k__Bacteria;p__Firmicutes;c__Clostridia;o__Clostridiales;f__Peptostreptococcaceae;g__Romboutsia	0.63684	0.190181	0.0009851	0.872279	0.378108
PGP36	k__Bacteria;p__Firmicutes;c__Clostridia;o__Clostridiales;f__Lachnospiraceae;g__Agathobacter	-0.834384	0.249988	0.00102228	0.881829	0.378108
PGP28	k__Bacteria;p__Firmicutes;c__Clostridia;o__Clostridiales;f__Ruminococcaceae;g__.Eubacterium..coprostanoligenes.group	0.560471	0.167985	0.00102664	0.882899	0.378108
PGP97	k__Bacteria;p__Firmicutes;c__Clostridia;o__Clostridiales;f__Ruminococcaceae;g__.Eubacterium..coprostanoligenes.group	1.04663	0.313974	0.00103695	0.885396	0.378108
PGP30	k__Bacteria;p__Firmicutes;c__Clostridia;o__Clostridiales;f__Lachnospiraceae;g__Agathobacter	-0.583471	0.175136	0.00104387	0.887041	0.378108
PGP37	k__Bacteria;p__Firmicutes;c__Clostridia;o__Clostridiales;f__Ruminococcaceae;g__.Eubacterium..coprostanoligenes.group	1.20787	0.363346	0.00106974	0.892987	0.378108
PGP32	k__Bacteria;p__Firmicutes;c__Clostridia;o__Clostridiales;f__Lachnospiraceae;g__Agathobacter	-0.713223	0.21455	0.0010698	0.893001	0.378108
PGP24	k__Bacteria;p__Firmicutes;c__Clostridia;o__Clostridiales;f__Lachnospiraceae;g__Agathobacter	-0.600187	0.1814	0.00112775	0.905208	0.390455
PGP90	k__Bacteria;p__Firmicutes;c__Clostridia;o__Clostridiales;f__Lachnospiraceae;g__Lachnoclostridium	0.923183	0.280802	0.0012101	0.920199	0.407024
PGP114	k__Bacteria;p__Firmicutes;c__Clostridia;o__Clostridiales;f__Lachnospiraceae;g__.Eubacterium..ventriosum.group	-1.40501	0.427789	0.00122359	0.922418	0.407024
PGP112	k__Bacteria;p__Bacteroidetes;c__Bacteroidia;o__Bacteroidales;f__Bacteroidaceae;g__Bacteroides	0.445694	0.136262	0.00128013	0.931067	0.41458
PGP74	k__Bacteria;p__Proteobacteria;c__Deltaproteobacteria;o__Desulfovibrionales;f__Desulfovibrionaceae;g__Bilophila	1.17988	0.361593	0.00131407	0.93579	0.41458
PGP80	k__Bacteria;p__Bacteroidetes;c__Bacteroidia;o__Bacteroidales;f__Muribaculaceae;g__metagenome	1.59561	0.489187	0.00131962	0.93653	0.41458
PGP100	k__Bacteria;p__Firmicutes;c__Clostridia;o__Clostridiales;f__Lachnospiraceae;g__.Eubacterium..ventriosum.group	1.10448	0.339568	0.00136047	0.941726	0.419643
PGP58	k__Bacteria;p__Firmicutes;c__Clostridia;o__Clostridiales;f__Lachnospiraceae;g__.Eubacterium..eligens.group	0.766721	0.23679	0.00142812	0.949412	0.432643
PGP27	k__Bacteria;p__Firmicutes;c__Clostridia;o__Clostridiales;f__Ruminococcaceae;g__.Eubacterium..coprostanoligenes.group	0.684209	0.211798	0.00146401	0.95307	0.435736
PGP27	k__Bacteria;p__Firmicutes;c__Clostridia;o__Clostridiales;f__Ruminococcaceae;g__Subdoligranulum	-0.849056	0.264735	0.00158093	0.963249	0.44784
PGP23	k__Bacteria;p__Spirochaetes;c__Brachyspirae;o__Brachyspirales;f__Brachyspiraceae;g__Brachyspira	-0.76039	0.237501	0.00161013	0.965426	0.44784
PGP8	k__Bacteria;p__Firmicutes;c__Erysipelotrichia;o__Erysipelotrichales;f__Erysipelotrichaceae;g__.Clostridium..innocuum.group	-1.08202	0.338334	0.001629	0.966764	0.44784
PGP3	k__Bacteria;p__Firmicutes;c__Clostridia;o__Clostridiales;f__Christensenellaceae;g__Christensenellaceae.R.7.group	-0.530264	0.166531	0.00170497	0.971647	0.44784
PGP35	k__Bacteria;p__Firmicutes;c__Clostridia;o__Clostridiales;f__Lachnospiraceae;g__Lachnospiraceae.NK4A136.group	-1.18914	0.374281	0.00174476	0.973911	0.44784
PGP84	k__Bacteria;p__Proteobacteria;c__Deltaproteobacteria;o__Desulfovibrionales;f__Desulfovibrionaceae;g__Bilophila	-0.793757	0.249846	0.00174554	0.973954	0.44784
PGP86	k__Bacteria;p__Firmicutes;c__Clostridia;o__Clostridiales;f__Christensenellaceae;g__Christensenellaceae.R.7.group	0.511053	0.161506	0.0018192	0.977673	0.44784
PGP31	k__Bacteria;p__Firmicutes;c__Clostridia;o__Clostridiales;f__Ruminococcaceae;g__.Eubacterium..coprostanoligenes.group	0.86578	0.273611	0.00181939	0.977682	0.44784
PGP43	k__Bacteria;p__Firmicutes;c__Erysipelotrichia;o__Erysipelotrichales;f__Erysipelotrichaceae;g__Merdibacter	1.42241	0.449541	0.00182025	0.977722	0.44784
PGP91	k__Bacteria;p__Firmicutes;c__Clostridia;o__Clostridiales;f__Ruminococcaceae;g__Intestinimonas	-1.18356	0.374245	0.00182979	0.978162	0.44784
PGP24	k__Bacteria;p__Bacteroidetes;c__Bacteroidia;o__Bacteroidales;f__Bacteroidaceae;g__Bacteroides	0.484843	0.153955	0.00191052	0.981555	0.44784
PGP14	k__Bacteria;p__Firmicutes;c__Erysipelotrichia;o__Erysipelotrichales;f__Erysipelotrichaceae;g__.Clostridium..innocuum.group	-1.5592	0.49593	0.00194337	0.98278	0.44784
PGP29	k__Bacteria;p__Bacteroidetes;c__Bacteroidia;o__Bacteroidales;f__Prevotellaceae;g__Prevotella.2	-0.73254	0.233365	0.00197477	0.983875	0.44784
PGP64	k__Bacteria;p__Firmicutes;c__Clostridia;o__Clostridiales;f__Ruminococcaceae;g__.Eubacterium..coprostanoligenes.group	1.136	0.36248	0.00200744	0.98494	0.44784
PGP64	k__Bacteria;p__Bacteroidetes;c__Bacteroidia;o__Bacteroidales;f__Prevotellaceae;g__Paraprevotella	1.47106	0.469906	0.00202986	0.985631	0.44784
PGP113	k__Bacteria;p__Firmicutes;c__Erysipelotrichia;o__Erysipelotrichales;f__Erysipelotrichaceae;g__Dielma	-0.951656	0.304444	0.00206053	0.986524	0.44784
PGP34	k__Bacteria;p__Firmicutes;c__Erysipelotrichia;o__Erysipelotrichales;f__Erysipelotrichaceae;g__.Clostridium..innocuum.group	0.701722	0.224665	0.00207699	0.98698	0.44784
PGP5	k__Bacteria;p__Firmicutes;c__Clostridia;o__Clostridiales;f__Lachnospiraceae;g__.Eubacterium..ventriosum.group	0.827169	0.265002	0.00209075	0.987349	0.44784
PGP71	k__Bacteria;p__Proteobacteria;c__Deltaproteobacteria;o__Desulfovibrionales;f__Desulfovibrionaceae;g__Bilophila	1.40118	0.448908	0.00209108	0.987358	0.44784
PGP76	k__Bacteria;p__Proteobacteria;c__Deltaproteobacteria;o__Desulfovibrionales;f__Desulfovibrionaceae;g__Bilophila	1.10989	0.355666	0.00209599	0.987487	0.44784
PGP29	k__Bacteria;p__Spirochaetes;c__Brachyspirae;o__Brachyspirales;f__Brachyspiraceae;g__Brachyspira	-0.603296	0.193368	0.00210047	0.987604	0.44784
PGP102	k__Bacteria;p__Firmicutes;c__Clostridia;o__Clostridiales;f__Ruminococcaceae;g__.Eubacterium..coprostanoligenes.group	0.936715	0.300397	0.00211183	0.987895	0.44784
PGP105	k__Bacteria;p__Firmicutes;c__Clostridia;o__Clostridiales;f__Ruminococcaceae;g__.Eubacterium..coprostanoligenes.group	0.936715	0.300397	0.00211183	0.987895	0.44784
PGP92	k__Bacteria;p__Bacteroidetes;c__Bacteroidia;o__Bacteroidales;f__Bacteroidaceae;g__Bacteroides	0.488252	0.156953	0.00216297	0.989124	0.453021
PGP64	k__Bacteria;p__Proteobacteria;c__Deltaproteobacteria;o__Desulfovibrionales;f__Desulfovibrionaceae;g__uncultured	1.5176	0.490711	0.00229273	0.99171	0.474344
PGP2	k__Bacteria;p__Firmicutes;c__Clostridia;o__Clostridiales;f__Lachnospiraceae;g__.Eubacterium..hallii.group	1.11212	0.360377	0.00234222	0.992526	0.475056
PGP4	k__Bacteria;p__Firmicutes;c__Clostridia;o__Clostridiales;f__Ruminococcaceae;g__.Eubacterium..coprostanoligenes.group	-0.782971	0.253828	0.00235218	0.99268	0.475056
PGP64	k__Bacteria;p__Firmicutes;c__Clostridia;o__Clostridiales;f__Ruminococcaceae;g__Ruminococcus.1	-1.23657	0.402117	0.00242468	0.99371	0.483181
PGP23	k__Bacteria;p__Firmicutes;c__Clostridia;o__Clostridiales;f__Ruminococcaceae;g__Subdoligranulum	-1.1119	0.362008	0.00245323	0.994075	0.483181
PGP30	k__Bacteria;p__Bacteroidetes;c__Bacteroidia;o__Bacteroidales;f__Bacteroidaceae;g__Bacteroides	0.456845	0.148891	0.00247785	0.994373	0.483181
PGP77	k__Bacteria;p__Firmicutes;c__Clostridia;o__Clostridiales;f__Lachnospiraceae;g__.Eubacterium..eligens.group	0.806203	0.263534	0.00255077	0.995169	0.491747
PGP31	k__Bacteria;p__Firmicutes;c__Clostridia;o__Clostridiales;f__Lachnospiraceae;g__.Ruminococcus..gnavus.group	-0.808117	0.264506	0.00258342	0.995489	0.492446
PGP94	k__Bacteria;p__Cyanobacteria;c__Melainabacteria;o__Gastranaerophilales;f__uncultured.bacterium;g__uncultured.bacterium	1.16454	0.383614	0.00274774	0.996802	0.517949
PGP69	k__Bacteria;p__Firmicutes;c__Clostridia;o__Clostridiales;f__Ruminococcaceae;g__Ruminiclostridium.5	1.1967	0.39484	0.00279005	0.997073	0.520145
PGP89	k__Bacteria;p__Firmicutes;c__Clostridia;o__Clostridiales;f__Lachnospiraceae;g__Lachnoclostridium	-1.3704	0.453679	0.00288124	0.997582	0.525594
PGP88	k__Bacteria;p__Firmicutes;c__Clostridia;o__Clostridiales;f__Lachnospiraceae;g__Lachnoclostridium	-0.969019	0.320799	0.00288124	0.997582	0.525594
PGP29	k__Bacteria;p__Firmicutes;c__Clostridia;o__Clostridiales;f__Lachnospiraceae;g__.Ruminococcus..gnavus.group	-0.682041	0.22761	0.0031074	0.998494	0.56082
PGP25	k__Bacteria;p__Firmicutes;c__Clostridia;o__Clostridiales;f__Ruminococcaceae;g__.Eubacterium..coprostanoligenes.group	0.651214	0.218284	0.003238	0.998854	0.569629
PGP23	k__Bacteria;p__Firmicutes;c__Clostridia;o__Clostridiales;f__Lachnospiraceae;g__Tyzzerella.4	-0.721164	0.241784	0.0032447	0.99887	0.569629
PGP115	k__Bacteria;p__Firmicutes;c__Clostridia;o__Clostridiales;f__Lachnospiraceae;g__Lachnospira	-1.35141	0.453271	0.00325694	0.998899	0.569629
PGP61	k__Bacteria;p__Firmicutes;c__Clostridia;o__Clostridiales;f__Christensenellaceae;g__Christensenellaceae.R.7.group	0.933967	0.313673	0.0032972	0.998988	0.570786
PGP102	k__Bacteria;p__Spirochaetes;c__Brachyspirae;o__Brachyspirales;f__Brachyspiraceae;g__Brachyspira	-0.734221	0.247346	0.00339192	0.99917	0.57544
PGP105	k__Bacteria;p__Spirochaetes;c__Brachyspirae;o__Brachyspirales;f__Brachyspiraceae;g__Brachyspira	-0.734221	0.247346	0.00339192	0.99917	0.57544
PGP82	k__Bacteria;p__Bacteroidetes;c__Bacteroidia;o__Bacteroidales;f__Muribaculaceae;g__metagenome	1.24842	0.422272	0.00351998	0.999366	0.579948
PGP34	k__Bacteria;p__Firmicutes;c__Clostridia;o__Clostridiales;f__Lachnospiraceae;g__Lachnospiraceae.NK4A136.group	-0.697008	0.236075	0.0035633	0.999421	0.579948
PGP3	k__Bacteria;p__Proteobacteria;c__Gammaproteobacteria;o__Enterobacteriales;f__Enterobacteriaceae;__	-0.552152	0.187148	0.00358683	0.999448	0.579948
PGP13	k__Bacteria;p__Firmicutes;c__Clostridia;o__Clostridiales;f__Lachnospiraceae;g__.Eubacterium..ventriosum.group	0.928544	0.314898	0.00360508	0.999469	0.579948
PGP62	k__Bacteria;p__Firmicutes;c__Clostridia;o__Clostridiales;f__Lachnospiraceae;g__.Eubacterium..ventriosum.group	0.906302	0.307486	0.00361903	0.999484	0.579948
PGP23	k__Bacteria;p__Firmicutes;c__Clostridia;o__Clostridiales;f__Lachnospiraceae;g__.Ruminococcus..gnavus.group	-0.823523	0.280177	0.00371124	0.999575	0.579948
PGP53	k__Bacteria;p__Proteobacteria;c__Gammaproteobacteria;o__Betaproteobacteriales;f__Burkholderiaceae;g__Parasutterella	0.631476	0.214951	0.00372875	0.99959	0.579948
PGP39	k__Bacteria;p__Firmicutes;c__Clostridia;o__Clostridiales;f__Ruminococcaceae;g__.Eubacterium..coprostanoligenes.group	0.942942	0.321023	0.00373413	0.999595	0.579948
PGP93	k__Bacteria;p__Firmicutes;c__Clostridia;o__Clostridiales;f__Lachnospiraceae;g__Lachnospira	1.1411	0.388573	0.00374163	0.999601	0.579948
PGP10	k__Bacteria;p__Firmicutes;c__Clostridia;o__Clostridiales;f__Christensenellaceae;g__Christensenellaceae.R.7.group	0.688015	0.23455	0.00377989	0.999632	0.579948
PGP16	k__Bacteria;p__Firmicutes;c__Clostridia;o__Clostridiales;f__Peptostreptococcaceae;g__Romboutsia	0.658159	0.224468	0.00379453	0.999643	0.579948
PGP87	k__Bacteria;p__Firmicutes;c__Clostridia;o__Clostridiales;f__Ruminococcaceae;g__Intestinimonas	-0.566726	0.193548	0.00384132	0.999676	0.581857
PGP5	k__Bacteria;p__Proteobacteria;c__Deltaproteobacteria;o__Desulfovibrionales;f__Desulfovibrionaceae;g__uncultured	-0.830301	0.284678	0.00397875	0.999757	0.597341
PGP28	k__Bacteria;p__Firmicutes;c__Erysipelotrichia;o__Erysipelotrichales;f__Erysipelotrichaceae;g__.Clostridium..innocuum.group	0.517476	0.177672	0.00402891	0.999782	0.599566
PGP12	k__Bacteria;p__Proteobacteria;c__Gammaproteobacteria;o__Betaproteobacteriales;f__Burkholderiaceae;g__Sutterella	-1.5268	0.525358	0.00410773	0.999815	0.60598
PGP113	k__Bacteria;p__Firmicutes;c__Erysipelotrichia;o__Erysipelotrichales;f__Erysipelotrichaceae;g__.Clostridium..innocuum.group	-0.778921	0.268512	0.00417492	0.999839	0.607326
PGP12	k__Bacteria;p__Firmicutes;c__Clostridia;o__Clostridiales;f__Lachnospiraceae;g__.Eubacterium..ventriosum.group	-1.54065	0.531292	0.00418845	0.999844	0.607326
PGP100	k__Bacteria;p__Firmicutes;c__Clostridia;o__Clostridiales;f__Ruminococcaceae;g__.Eubacterium..coprostanoligenes.group	-0.78274	0.270302	0.00424013	0.99986	0.607741
PGP100	k__Bacteria;p__Firmicutes;c__Clostridia;o__Clostridiales;f__Lachnospiraceae;g__Lachnospira	1.00554	0.347894	0.00431082	0.999879	0.607741
PGP102	k__Bacteria;p__Firmicutes;c__Clostridia;o__Clostridiales;f__Ruminococcaceae;g__Ruminococcus.1	-0.96408	0.33414	0.00437826	0.999895	0.607741
PGP105	k__Bacteria;p__Firmicutes;c__Clostridia;o__Clostridiales;f__Ruminococcaceae;g__Ruminococcus.1	-0.96408	0.33414	0.00437826	0.999895	0.607741
PGP94	k__Bacteria;p__Firmicutes;c__Clostridia;o__Clostridiales;f__Ruminococcaceae;g__.Eubacterium..coprostanoligenes.group	-0.866501	0.300369	0.00438446	0.999896	0.607741
PGP27	k__Bacteria;p__Firmicutes;c__Erysipelotrichia;o__Erysipelotrichales;f__Erysipelotrichaceae;g__Dielma	0.733253	0.254549	0.00444067	0.999908	0.607741
PGP109	k__Bacteria;p__Firmicutes;c__Clostridia;o__Clostridiales;f__Ruminococcaceae;g__.Eubacterium..coprostanoligenes.group	-0.933232	0.323984	0.00444208	0.999908	0.607741
PGP49	k__Bacteria;p__Actinobacteria;c__Coriobacteriia;o__Coriobacteriales;f__Coriobacteriaceae;g__Collinsella	0.5547	0.192973	0.00452352	0.999923	0.613932
PGP47	k__Bacteria;p__Firmicutes;c__Clostridia;o__Clostridiales;f__Lachnospiraceae;g__Agathobacter	0.699707	0.244371	0.00467934	0.999944	0.620592
PGP32	k__Bacteria;p__Firmicutes;c__Clostridia;o__Clostridiales;f__Ruminococcaceae;g__Ruminococcaceae.UCG.013	0.634673	0.221792	0.00470382	0.999947	0.620592
PGP38	k__Bacteria;p__Firmicutes;c__Clostridia;o__Clostridiales;f__Peptococcaceae;g__Peptococcus	1.28977	0.451023	0.00473105	0.99995	0.620592
PGP40	k__Bacteria;p__Firmicutes;c__Clostridia;o__Clostridiales;f__Peptococcaceae;g__Peptococcus	1.06035	0.371438	0.00480181	0.999957	0.620592
PGP97	k__Bacteria;p__Firmicutes;c__Clostridia;o__Clostridiales;f__Ruminococcaceae;g__Ruminococcus.1	-0.999555	0.350674	0.00486512	0.999962	0.620592
PGP97	k__Bacteria;p__Spirochaetes;c__Brachyspirae;o__Brachyspirales;f__Brachyspiraceae;g__Brachyspira	-0.740363	0.259921	0.00489393	0.999964	0.620592
PGP43	k__Bacteria;p__Firmicutes;c__Clostridia;o__Clostridiales;f__Ruminococcaceae;g__DTU089	1.15452	0.405541	0.00491698	0.999966	0.620592
PGP46	k__Bacteria;p__Actinobacteria;c__Coriobacteriia;o__Coriobacteriales;f__Coriobacteriaceae;g__Collinsella	0.792845	0.278999	0.00499302	0.999971	0.620592
PGP50	k__Bacteria;p__Firmicutes;c__Clostridia;o__Clostridiales;f__Ruminococcaceae;g__.Eubacterium..coprostanoligenes.group	-0.488905	0.172169	0.00502406	0.999973	0.620592
PGP92	k__Bacteria;p__Firmicutes;c__Clostridia;o__Clostridiales;f__Lachnospiraceae;g__.Eubacterium..fissicatena.group	-0.447278	0.15771	0.00507872	0.999976	0.620592
PGP4	k__Bacteria;p__Firmicutes;c__Clostridia;o__Clostridiales;f__Lachnospiraceae;g__Lachnospira	0.929647	0.327919	0.00509525	0.999977	0.620592
PGP70	k__Bacteria;p__Firmicutes;c__Clostridia;o__Clostridiales;f__Lachnospiraceae;g__.Eubacterium..eligens.group	1.11533	0.393592	0.00511482	0.999978	0.620592
PGP113	k__Bacteria;p__Bacteroidetes;c__Bacteroidia;o__Bacteroidales;f__Bacteroidaceae;g__Bacteroides	0.748728	0.264269	0.00512261	0.999978	0.620592
PGP40	k__Bacteria;p__Firmicutes;c__Clostridia;o__Clostridiales;f__Peptostreptococcaceae;g__Romboutsia	0.971075	0.342918	0.00514414	0.999979	0.620592
PGP22	k__Bacteria;p__Firmicutes;c__Erysipelotrichia;o__Erysipelotrichales;f__Erysipelotrichaceae;g__Dielma	0.862126	0.304703	0.00518135	0.999981	0.620592
PGP111	k__Bacteria;p__Firmicutes;c__Clostridia;o__Clostridiales;f__Lachnospiraceae;g__uncultured	-1.04862	0.370628	0.00518289	0.999981	0.620592
PGP113	k__Bacteria;p__Firmicutes;c__Clostridia;o__Clostridiales;f__Lachnospiraceae;g__.Eubacterium..fissicatena.group	-0.747785	0.264443	0.00520655	0.999982	0.620592
PGP94	k__Bacteria;p__Firmicutes;c__Clostridia;o__Clostridiales;f__Lachnospiraceae;g__Lachnospira	1.09255	0.386911	0.00526912	0.999984	0.620592
PGP4	k__Bacteria;p__Firmicutes;c__Clostridia;o__Clostridiales;f__Lachnospiraceae;g__.Eubacterium..ventriosum.group	0.909036	0.321972	0.00527599	0.999984	0.620592
PGP88	k__Bacteria;p__Firmicutes;c__Clostridia;o__Clostridiales;f__Christensenellaceae;g__Christensenellaceae.R.7.group	-0.89015	0.31574	0.00534078	0.999986	0.620592
PGP89	k__Bacteria;p__Firmicutes;c__Clostridia;o__Clostridiales;f__Christensenellaceae;g__Christensenellaceae.R.7.group	-1.25886	0.446523	0.00534078	0.999986	0.620592
PGP10	k__Bacteria;p__Firmicutes;c__Clostridia;o__Clostridiales;f__Ruminococcaceae;g__.Eubacterium..coprostanoligenes.group	-0.674271	0.239398	0.00538445	0.999987	0.620928
PGP9	k__Bacteria;p__Proteobacteria;c__Gammaproteobacteria;o__Betaproteobacteriales;f__Burkholderiaceae;g__Parasutterella	0.973647	0.345938	0.00541688	0.999988	0.620928
PGP99	k__Bacteria;p__Firmicutes;c__Clostridia;o__Clostridiales;f__Lachnospiraceae;g__.Eubacterium..ventriosum.group	1.05967	0.378145	0.00561751	0.999992	0.639604
PGP19	k__Bacteria;p__Firmicutes;c__Clostridia;o__Clostridiales;f__Ruminococcaceae;g__Ruminococcaceae.UCG.013	-1.42789	0.510153	0.00567377	0.999993	0.641703
PGP87	k__Bacteria;p__Proteobacteria;c__Deltaproteobacteria;o__Desulfovibrionales;f__Desulfovibrionaceae;g__Bilophila	-0.57186	0.205137	0.00586578	0.999995	0.642873
PGP72	k__Bacteria;p__Firmicutes;c__Clostridia;o__Clostridiales;f__Christensenellaceae;g__Christensenellaceae.R.7.group	0.941146	0.337705	0.00588004	0.999996	0.642873
PGP113	k__Bacteria;p__Firmicutes;c__Clostridia;o__Clostridiales;f__Lachnospiraceae;g__.Eubacterium..xylanophilum.group	0.916656	0.328941	0.00588341	0.999996	0.642873
PGP36	k__Bacteria;p__Bacteroidetes;c__Bacteroidia;o__Bacteroidales;f__Bacteroidaceae;g__Bacteroides	0.594397	0.213467	0.00592168	0.999996	0.642873
PGP18	k__Bacteria;p__Firmicutes;c__Clostridia;o__Clostridiales;f__Ruminococcaceae;g__Ruminiclostridium.5	1.56928	0.564118	0.00596847	0.999996	0.642873
PGP24	k__Bacteria;p__Firmicutes;c__Clostridia;o__Clostridiales;f__Lachnospiraceae;g__.Eubacterium..fissicatena.group	-0.430455	0.154925	0.00602795	0.999997	0.642873
PGP112	k__Bacteria;p__Firmicutes;c__Clostridia;o__Clostridiales;f__Lachnospiraceae;g__.Eubacterium..xylanophilum.group	0.474569	0.170804	0.00602863	0.999997	0.642873
PGP46	k__Bacteria;p__Firmicutes;c__Erysipelotrichia;o__Erysipelotrichales;f__Erysipelotrichaceae;g__Merdibacter	-0.74935	0.269961	0.00607628	0.999997	0.642873
PGP54	k__Bacteria;p__Firmicutes;c__Clostridia;o__Clostridiales;f__Peptostreptococcaceae;g__Romboutsia	0.773104	0.278992	0.00616128	0.999998	0.642873
PGP55	k__Bacteria;p__Firmicutes;c__Clostridia;o__Clostridiales;f__Peptostreptococcaceae;g__Romboutsia	0.946855	0.341694	0.00616128	0.999998	0.642873
PGP104	k__Bacteria;p__Firmicutes;c__Clostridia;o__Clostridiales;f__Ruminococcaceae;g__.Eubacterium..coprostanoligenes.group	-1.18234	0.426674	0.00616135	0.999998	0.642873
PGP27	k__Bacteria;p__Firmicutes;c__Clostridia;o__Clostridiales;f__Lachnospiraceae;g__Lachnospiraceae.NK4A136.group	-0.650113	0.234838	0.00621061	0.999998	0.642873
PGP81	k__Bacteria;p__Firmicutes;c__Clostridia;o__Clostridiales;f__Ruminococcaceae;g__Ruminococcaceae.UCG.005	0.990731	0.357937	0.00621908	0.999998	0.642873
PGP38	k__Bacteria;p__Firmicutes;c__Clostridia;o__Clostridiales;f__Lachnospiraceae;g__Anaerostipes	-1.24145	0.448604	0.00622884	0.999998	0.642873
PGP69	k__Bacteria;p__Proteobacteria;c__Gammaproteobacteria;o__Betaproteobacteriales;f__Burkholderiaceae;g__Parasutterella	-1.15946	0.419174	0.00625252	0.999998	0.642873
PGP82	k__Bacteria;p__Firmicutes;c__Clostridia;o__Clostridiales;f__Lachnospiraceae;g__GCA.900066575	1.27554	0.46181	0.00632699	0.999998	0.646611
PGP93	k__Bacteria;p__Firmicutes;c__Clostridia;o__Clostridiales;f__Ruminococcaceae;g__Ruminococcus.1	0.925006	0.335527	0.00642364	0.999999	0.652021
PGP75	k__Bacteria;p__Proteobacteria;c__Deltaproteobacteria;o__Desulfovibrionales;f__Desulfovibrionaceae;g__Bilophila	1.30793	0.474726	0.0064568	0.999999	0.652021
PGP14	k__Bacteria;p__Firmicutes;c__Clostridia;o__Clostridiales;f__Ruminococcaceae;g__Ruminococcaceae.UCG.013	-1.63449	0.594689	0.00658363	0.999999	0.65486
PGP28	k__Bacteria;p__Proteobacteria;c__Gammaproteobacteria;o__Betaproteobacteriales;f__Burkholderiaceae;g__Parasutterella	-0.642131	0.233737	0.00660772	0.999999	0.65486
PGP44	k__Bacteria;p__Firmicutes;c__Clostridia;o__Clostridiales;f__Lachnospiraceae;g__Coprococcus.2	1.49197	0.543118	0.00661158	0.999999	0.65486
PGP30	k__Bacteria;p__Firmicutes;c__Clostridia;o__Clostridiales;f__Lachnospiraceae;g__.Eubacterium..fissicatena.group	-0.41103	0.149705	0.00663931	0.999999	0.65486
PGP53	k__Bacteria;p__Proteobacteria;c__Gammaproteobacteria;o__Betaproteobacteriales;f__Burkholderiaceae;g__Sutterella	-0.535645	0.195376	0.0067172	0.999999	0.656338
PGP22	k__Bacteria;p__Firmicutes;c__Clostridia;o__Clostridiales;f__Lachnospiraceae;g__Lachnoclostridium	0.69981	0.255323	0.00673167	0.999999	0.656338
PGP29	k__Bacteria;p__Firmicutes;c__Clostridia;o__Clostridiales;f__Peptostreptococcaceae;g__Romboutsia	-0.795974	0.29072	0.0067898	0.999999	0.658223
PGP64	k__Bacteria;p__Bacteroidetes;c__Bacteroidia;o__Bacteroidales;f__Prevotellaceae;g__Prevotella.2	-0.988616	0.361659	0.00687709	0.999999	0.659211
PGP36	k__Bacteria;p__Firmicutes;c__Clostridia;o__Clostridiales;f__Lachnospiraceae;g__.Eubacterium..fissicatena.group	-0.583353	0.213761	0.00696903	1	0.659211
PGP43	k__Bacteria;p__Actinobacteria;c__Coriobacteriia;o__Coriobacteriales;f__Coriobacteriaceae;g__Collinsella	-1.27694	0.468154	0.00699713	1	0.659211
PGP32	k__Bacteria;p__Firmicutes;c__Erysipelotrichia;o__Erysipelotrichales;f__Erysipelotrichaceae;g__Merdibacter	0.61786	0.226564	0.00700793	1	0.659211
PGP86	k__Bacteria;p__Firmicutes;c__Clostridia;o__Clostridiales;f__Lachnospiraceae;g__.Eubacterium..ventriosum.group	0.570671	0.209295	0.0070172	1	0.659211
PGP58	k__Bacteria;p__Firmicutes;c__Erysipelotrichia;o__Erysipelotrichales;f__Erysipelotrichaceae;g__Dielma	-0.646295	0.237396	0.00710349	1	0.659211
PGP81	k__Bacteria;p__Firmicutes;c__Clostridia;o__Clostridiales;f__Lachnospiraceae;g__.Eubacterium..hallii.group	1.45741	0.535336	0.00710375	1	0.659211
PGP73	k__Bacteria;p__Proteobacteria;c__Deltaproteobacteria;o__Desulfovibrionales;f__Desulfovibrionaceae;g__Bilophila	1.04052	0.382784	0.0071892	1	0.659211
PGP90	k__Bacteria;p__Bacteroidetes;c__Bacteroidia;o__Bacteroidales;f__Barnesiellaceae;g__uncultured	-1.04766	0.385446	0.00719455	1	0.659211
PGP27	k__Bacteria;p__Firmicutes;c__Clostridia;o__Clostridiales;f__Ruminococcaceae;g__Ruminococcus.1	-0.641774	0.236618	0.00731609	1	0.659211
PGP20	k__Bacteria;p__Firmicutes;c__Erysipelotrichia;o__Erysipelotrichales;f__Erysipelotrichaceae;g__Merdibacter	0.937224	0.345796	0.00735737	1	0.659211
PGP114	k__Bacteria;p__Proteobacteria;c__Deltaproteobacteria;o__Desulfovibrionales;f__Desulfovibrionaceae;g__uncultured	1.25169	0.462198	0.00740478	1	0.659211
PGP79	k__Bacteria;p__Firmicutes;c__Clostridia;o__Clostridiales;f__Lachnospiraceae;g__Lachnoclostridium	0.939916	0.347235	0.00743188	1	0.659211
PGP115	k__Bacteria;p__Proteobacteria;c__Gammaproteobacteria;o__Betaproteobacteriales;f__Burkholderiaceae;g__Parasutterella	-1.31923	0.487527	0.00745107	1	0.659211
PGP17	k__Bacteria;p__Firmicutes;c__Clostridia;o__Clostridiales;f__Ruminococcaceae;g__Intestinimonas	1.10192	0.407244	0.00745481	1	0.659211
PGP23	k__Bacteria;p__Firmicutes;c__Clostridia;o__Clostridiales;f__Lachnospiraceae;g__Agathobacter	0.961593	0.355469	0.00746883	1	0.659211
PGP78	k__Bacteria;p__Proteobacteria;c__Gammaproteobacteria;o__Enterobacteriales;f__Enterobacteriaceae;__	0.904067	0.334252	0.00747744	1	0.659211
PGP94	k__Bacteria;p__Firmicutes;c__Clostridia;o__Clostridiales;f__Ruminococcaceae;g__Ruminococcus.1	0.900831	0.333803	0.00760948	1	0.659211
PGP62	k__Bacteria;p__Proteobacteria;c__Deltaproteobacteria;o__Desulfovibrionales;f__Desulfovibrionaceae;g__uncultured	-0.891494	0.330472	0.00763262	1	0.659211
PGP36	k__Bacteria;p__Firmicutes;c__Erysipelotrichia;o__Erysipelotrichales;f__Erysipelotrichaceae;g__Dielma	-0.667042	0.247343	0.00765033	1	0.659211
PGP110	k__Bacteria;p__Firmicutes;c__Clostridia;o__Clostridiales;f__Lachnospiraceae;g__.Ruminococcus..torques.group	1.93967	0.719735	0.00769149	1	0.659211
PGP66	k__Bacteria;p__Firmicutes;c__Clostridia;o__Clostridiales;f__Ruminococcaceae;g__Intestinimonas	-1.00694	0.373799	0.00771756	1	0.659211
PGP117	k__Bacteria;p__Firmicutes;c__Clostridia;o__Clostridiales;f__Lachnospiraceae;g__Lachnospira	0.993014	0.368642	0.00771966	1	0.659211
PGP65	k__Bacteria;p__Firmicutes;c__Clostridia;o__Clostridiales;f__Lachnospiraceae;g__.Eubacterium..eligens.group	-1.0122	0.375977	0.00775374	1	0.659211
PGP113	k__Bacteria;p__Firmicutes;c__Erysipelotrichia;o__Erysipelotrichales;f__Erysipelotrichaceae;g__Merdibacter	0.880805	0.327286	0.00777472	1	0.659211
PGP104	k__Bacteria;p__Firmicutes;c__Clostridia;o__Clostridiales;f__Ruminococcaceae;g__Ruminococcus.1	1.27163	0.47346	0.00789687	1	0.659211
PGP61	k__Bacteria;p__Firmicutes;c__Clostridia;o__Clostridiales;f__Lachnospiraceae;g__.Eubacterium..ventriosum.group	1.08892	0.405522	0.00791052	1	0.659211
PGP75	k__Bacteria;p__Firmicutes;c__Clostridia;o__Clostridiales;f__Lachnospiraceae;g__.Eubacterium..fissicatena.group	1.0877	0.405491	0.0079747	1	0.659211
PGP36	k__Bacteria;p__Firmicutes;c__Negativicutes;o__Selenomonadales;f__Acidaminococcaceae;g__Succiniclasticum	0.597744	0.223012	0.00802285	1	0.659211
PGP27	k__Bacteria;p__Firmicutes;c__Clostridia;o__Clostridiales;f__Lachnospiraceae;g__.Eubacterium..xylanophilum.group	-0.735071	0.274406	0.00805873	1	0.659211
PGP85	k__Bacteria;p__Bacteroidetes;c__Bacteroidia;o__Bacteroidales;f__Muribaculaceae;g__metagenome	1.04624	0.39058	0.00806078	1	0.659211
PGP6	k__Bacteria;p__Firmicutes;c__Clostridia;o__Clostridiales;f__Lachnospiraceae;g__.Ruminococcus..gnavus.group	0.687511	0.256711	0.00807294	1	0.659211
PGP46	k__Bacteria;p__Firmicutes;c__Clostridia;o__Clostridiales;f__Lachnospiraceae;g__.Eubacterium..fissicatena.group	0.586052	0.21886	0.00808229	1	0.659211
PGP29	k__Bacteria;p__Firmicutes;c__Clostridia;o__Clostridiales;f__Ruminococcaceae;g__Subdoligranulum	-0.792198	0.296094	0.00813492	1	0.66033
PGP101	k__Bacteria;p__Firmicutes;c__Clostridia;o__Clostridiales;f__Ruminococcaceae;g__Ruminococcaceae.UCG.013	-1.82944	0.686076	0.00834677	1	0.674137
PGP104	k__Bacteria;p__Tenericutes;c__Mollicutes;o__Mollicutes.RF39;f__uncultured.bacterium;g__uncultured.bacterium	-1.49219	0.559934	0.00838449	1	0.674137
PGP6	k__Bacteria;p__Bacteroidetes;c__Bacteroidia;o__Bacteroidales;f__Barnesiellaceae;g__Barnesiella	-0.868869	0.326565	0.00848861	1	0.679289
PGP26	k__Bacteria;p__Firmicutes;c__Clostridia;o__Clostridiales;f__Lachnospiraceae;g__.Ruminococcus..torques.group	-1.12501	0.423379	0.00857148	1	0.6827
PGP97	k__Bacteria;p__Firmicutes;c__Clostridia;o__Clostridiales;f__Ruminococcaceae;g__Subdoligranulum	-1.05231	0.396452	0.00864314	1	0.685191
PGP96	k__Bacteria;p__Firmicutes;c__Clostridia;o__Clostridiales;f__Ruminococcaceae;g__Ruminococcaceae.UCG.013	-1.69748	0.640308	0.008724	1	0.685476
PGP77	k__Bacteria;p__Firmicutes;c__Clostridia;o__Clostridiales;f__Ruminococcaceae;g__Ruminococcus.1	0.648226	0.24453	0.00872755	1	0.685476
PGP31	k__Bacteria;p__Firmicutes;c__Clostridia;o__Clostridiales;f__Lachnospiraceae;g__uncultured	-0.889565	0.335849	0.00878236	1	0.686603
PGP74	k__Bacteria;p__Firmicutes;c__Clostridia;o__Clostridiales;f__Ruminococcaceae;g__Intestinimonas	0.91317	0.345127	0.00885276	1	0.688932
PGP96	k__Bacteria;p__Firmicutes;c__Clostridia;o__Clostridiales;f__Christensenellaceae;g__Christensenellaceae.R.7.group	1.32618	0.501988	0.00895532	1	0.690311
PGP37	k__Bacteria;p__Cyanobacteria;c__Melainabacteria;o__Gastranaerophilales;f__uncultured.bacterium;g__uncultured.bacterium	-1.24177	0.470054	0.00895758	1	0.690311
PGP1	k__Bacteria;p__Firmicutes;c__Erysipelotrichia;o__Erysipelotrichales;f__Erysipelotrichaceae;g__Dielma	-0.554615	0.210051	0.00899255	1	0.690311
PGP54	k__Bacteria;p__Firmicutes;c__Clostridia;o__Clostridiales;f__Lachnospiraceae;g__Lachnoclostridium	-0.599759	0.227712	0.00916119	1	0.696949
PGP55	k__Bacteria;p__Firmicutes;c__Clostridia;o__Clostridiales;f__Lachnospiraceae;g__Lachnoclostridium	-0.734551	0.27889	0.00916119	1	0.696949
PGP41	k__Bacteria;p__Firmicutes;c__Erysipelotrichia;o__Erysipelotrichales;f__Erysipelotrichaceae;g__Faecalitalea	-1.5154	0.57669	0.00932055	1	0.702235
PGP23	k__Bacteria;p__Firmicutes;c__Clostridia;o__Clostridiales;f__Lachnospiraceae;g__.Eubacterium..xylanophilum.group	-0.982849	0.374699	0.00944586	1	0.702235
PGP39	k__Bacteria;p__Cyanobacteria;c__Melainabacteria;o__Gastranaerophilales;f__uncultured.bacterium;g__uncultured.bacterium	-1.08253	0.412825	0.00946713	1	0.702235
PGP20	k__Bacteria;p__Firmicutes;c__Clostridia;o__Clostridiales;f__Lachnospiraceae;g__uncultured	-0.866013	0.330349	0.0094866	1	0.702235
PGP2	k__Bacteria;p__Firmicutes;c__Clostridia;o__Clostridiales;f__Ruminococcaceae;g__Ruminococcaceae.UCG.005	0.636341	0.242783	0.00949961	1	0.702235
PGP23	k__Bacteria;p__Firmicutes;c__Clostridia;o__Clostridiales;f__Ruminococcaceae;g__Ruminococcus.1	-0.846989	0.323265	0.00952444	1	0.702235
PGP79	k__Bacteria;p__Bacteroidetes;c__Bacteroidia;o__Bacteroidales;f__Barnesiellaceae;g__uncultured	-1.23826	0.47302	0.00958711	1	0.702235
PGP49	k__Bacteria;p__Proteobacteria;c__Gammaproteobacteria;o__Betaproteobacteriales;f__Burkholderiaceae;g__Parasutterella	0.529213	0.202205	0.00960253	1	0.702235
PGP5	k__Bacteria;p__Cyanobacteria;c__Melainabacteria;o__Gastranaerophilales;f__uncultured.bacterium;g__uncultured.bacterium	0.707418	0.270544	0.00966811	1	0.702235
PGP60	k__Bacteria;p__Proteobacteria;c__Deltaproteobacteria;o__Desulfovibrionales;f__Desulfovibrionaceae;g__Bilophila	-0.625094	0.239255	0.0097264	1	0.702235
PGP63	k__Bacteria;p__Bacteroidetes;c__Bacteroidia;o__Bacteroidales;f__Prevotellaceae;__	1.0894	0.417617	0.00983798	1	0.702235
PGP102	k__Bacteria;p__Firmicutes;c__Clostridia;o__Clostridiales;f__Ruminococcaceae;g__Subdoligranulum	-0.986191	0.378199	0.00986632	1	0.702235
PGP105	k__Bacteria;p__Firmicutes;c__Clostridia;o__Clostridiales;f__Ruminococcaceae;g__Subdoligranulum	-0.986191	0.378199	0.00986632	1	0.702235
PGP96	k__Bacteria;p__Firmicutes;c__Bacilli;o__Lactobacillales;f__Streptococcaceae;g__Streptococcus	1.7381	0.666675	0.00987952	1	0.702235
PGP43	k__Bacteria;p__Firmicutes;c__Bacilli;o__Lactobacillales;f__Streptococcaceae;g__Streptococcus	1.20549	0.462675	0.00992554	1	0.702235
PGP15	k__Bacteria;p__Firmicutes;c__Negativicutes;o__Selenomonadales;f__Acidaminococcaceae;g__Phascolarctobacterium	1.18414	0.454786	0.00997449	1	0.702235
PGP49	k__Bacteria;p__Firmicutes;c__Clostridia;o__Clostridiales;f__Ruminococcaceae;__	-0.366112	0.14063	0.00998412	1	0.702235
PGP95	k__Bacteria;p__Tenericutes;c__Mollicutes;o__Mollicutes.RF39;f__uncultured.bacterium;g__uncultured.bacterium	-2.02306	0.777419	0.010015	1	0.702235
PGP73	k__Bacteria;p__Firmicutes;c__Clostridia;o__Clostridiales;f__Ruminococcaceae;g__Ruminococcus.1	0.913	0.350856	0.0100171	1	0.702235
PGP19	k__Bacteria;p__Firmicutes;c__Clostridia;o__Clostridiales;f__Christensenellaceae;g__Christensenellaceae.R.7.group	1.04284	0.401021	0.0100662	1	0.702773
PGP107	k__Bacteria;p__Proteobacteria;c__Deltaproteobacteria;o__Desulfovibrionales;f__Desulfovibrionaceae;g__uncultured	1.8678	0.718898	0.0101318	1	0.702821
PGP116	k__Bacteria;p__Firmicutes;c__Clostridia;o__Clostridiales;f__Lachnospiraceae;g__.Eubacterium..hallii.group	-1.56019	0.601167	0.0102143	1	0.702821
PGP13	k__Bacteria;p__Firmicutes;c__Clostridia;o__Clostridiales;f__Clostridiaceae.1;g__Clostridium.sensu.stricto.1	-0.74695	0.287875	0.0102303	1	0.702821
PGP84	k__Bacteria;p__Bacteroidetes;c__Bacteroidia;o__Bacteroidales;f__Muribaculaceae;g__metagenome	0.629182	0.242495	0.0102326	1	0.702821
PGP61	k__Bacteria;p__Bacteroidetes;c__Bacteroidia;o__Bacteroidales;f__Barnesiellaceae;g__uncultured	-1.13226	0.437397	0.0104061	1	0.709457
PGP99	k__Bacteria;p__Firmicutes;c__Erysipelotrichia;o__Erysipelotrichales;f__Erysipelotrichaceae;g__Dielma	-0.927956	0.358832	0.0104813	1	0.709457
PGP32	k__Bacteria;p__Proteobacteria;c__Deltaproteobacteria;o__Desulfovibrionales;f__Desulfovibrionaceae;g__Desulfovibrio	0.579678	0.224306	0.0105323	1	0.709457
PGP25	k__Bacteria;p__Bacteroidetes;c__Bacteroidia;o__Bacteroidales;f__Bacteroidaceae;g__Bacteroides	-0.585707	0.226761	0.0105734	1	0.709457
PGP113	k__Bacteria;p__Firmicutes;c__Clostridia;o__Clostridiales;f__Ruminococcaceae;g__UBA1819	-0.706101	0.273426	0.0105882	1	0.709457
PGP117	k__Bacteria;p__Cyanobacteria;c__Melainabacteria;o__Gastranaerophilales;f__uncultured.bacterium;g__uncultured.bacterium	0.947703	0.367255	0.0106451	1	0.709457
PGP91	k__Bacteria;p__Firmicutes;c__Clostridia;o__Clostridiales;f__Lachnospiraceae;g__.Eubacterium..fissicatena.group	-0.877954	0.340714	0.0107554	1	0.709457
PGP103	k__Bacteria;p__Firmicutes;c__Negativicutes;o__Selenomonadales;f__Acidaminococcaceae;g__Phascolarctobacterium	-1.12558	0.436853	0.0107628	1	0.709457
PGP106	k__Bacteria;p__Firmicutes;c__Negativicutes;o__Selenomonadales;f__Acidaminococcaceae;g__Phascolarctobacterium	-1.12558	0.436853	0.0107628	1	0.709457
PGP104	k__Bacteria;p__Proteobacteria;c__Deltaproteobacteria;o__Desulfovibrionales;f__Desulfovibrionaceae;g__Desulfovibrio	-1.38886	0.539636	0.0108488	1	0.709457
PGP112	k__Bacteria;p__Firmicutes;c__Clostridia;o__Clostridiales;f__Lachnospiraceae;g__.Eubacterium..fissicatena.group	-0.354573	0.137791	0.0108623	1	0.709457
PGP68	k__Bacteria;p__Firmicutes;c__Clostridia;o__Clostridiales;f__Peptostreptococcaceae;g__Romboutsia	0.988259	0.384278	0.0109088	1	0.709457
PGP116	k__Bacteria;p__Firmicutes;c__Clostridia;o__Clostridiales;f__Lachnospiraceae;g__Moryella	-1.60437	0.624646	0.011009	1	0.709457
PGP42	k__Bacteria;p__Firmicutes;c__Clostridia;o__Clostridiales;f__Ruminococcaceae;g__Fournierella	-2.66469	1.0387	0.0111024	1	0.709457
PGP27	k__Bacteria;p__Firmicutes;c__Clostridia;o__Clostridiales;f__Lachnospiraceae;g__Agathobacter	0.669032	0.261036	0.0111773	1	0.709457
PGP97	k__Bacteria;p__Proteobacteria;c__Gammaproteobacteria;o__Betaproteobacteriales;f__Burkholderiaceae;g__Parasutterella	-1.12192	0.437975	0.0112201	1	0.709457
PGP85	k__Bacteria;p__Proteobacteria;c__Deltaproteobacteria;o__Desulfovibrionales;f__Desulfovibrionaceae;g__uncultured	1.16279	0.454202	0.0112681	1	0.709457
PGP16	k__Bacteria;p__Actinobacteria;c__Coriobacteriia;o__Coriobacteriales;f__Coriobacteriaceae;g__Collinsella	0.62075	0.242701	0.0113435	1	0.709457
PGP114	k__Bacteria;p__Firmicutes;c__Clostridia;o__Clostridiales;f__Lachnospiraceae;g__Lachnospira	-1.1263	0.440601	0.0113874	1	0.709457
PGP22	k__Bacteria;p__Firmicutes;c__Clostridia;o__Clostridiales;f__Ruminococcaceae;g__Ruminococcus.1	-0.72387	0.28365	0.0115237	1	0.709457
PGP53	k__Bacteria;p__Firmicutes;c__Clostridia;o__Clostridiales;f__Ruminococcaceae;__	-0.382939	0.150303	0.0116589	1	0.709457
PGP23	k__Bacteria;p__Firmicutes;c__Clostridia;o__Clostridiales;f__Lachnospiraceae;g__.Eubacterium..eligens.group	-0.893762	0.350853	0.011671	1	0.709457
PGP41	k__Bacteria;p__Firmicutes;c__Bacilli;o__Lactobacillales;f__Streptococcaceae;g__Streptococcus	1.72979	0.679121	0.0116807	1	0.709457
PGP69	k__Bacteria;p__Cyanobacteria;c__Melainabacteria;o__Gastranaerophilales;f__uncultured.bacterium;g__uncultured.bacterium	-0.994114	0.390424	0.0117083	1	0.709457
PGP52	k__Bacteria;p__Tenericutes;c__Mollicutes;o__Mollicutes.RF39;f__uncultured.bacterium;g__uncultured.bacterium	-1.02575	0.402864	0.0117117	1	0.709457
PGP43	k__Bacteria;p__Cyanobacteria;c__Melainabacteria;o__Gastranaerophilales;f__uncultured.bacterium;g__uncultured.bacterium	-1.15786	0.45498	0.0117534	1	0.709457
PGP101	k__Bacteria;p__Tenericutes;c__Mollicutes;o__Mollicutes.RF39;f__uncultured.bacterium;g__uncultured.bacterium	-1.82976	0.719219	0.011778	1	0.709457
PGP53	k__Bacteria;p__Actinobacteria;c__Coriobacteriia;o__Coriobacteriales;f__Coriobacteriaceae;g__Collinsella	0.526177	0.207067	0.011876	1	0.709457
PGP4	k__Bacteria;p__Firmicutes;c__Clostridia;o__Clostridiales;f__Ruminococcaceae;g__Ruminococcus.1	0.720538	0.283569	0.0118803	1	0.709457
PGP37	k__Bacteria;p__Proteobacteria;c__Deltaproteobacteria;o__Desulfovibrionales;f__Desulfovibrionaceae;g__uncultured	1.26323	0.497462	0.0119333	1	0.709457
PGP70	k__Bacteria;p__Firmicutes;c__Clostridia;o__Clostridiales;f__Ruminococcaceae;g__Ruminococcaceae.UCG.002	0.82924	0.326722	0.0119761	1	0.709457
PGP43	k__Bacteria;p__Firmicutes;c__Clostridia;o__Clostridiales;f__Lachnospiraceae;g__Lachnospiraceae.UCG.008	1.25134	0.493196	0.0120044	1	0.709457
PGP95	k__Bacteria;p__Firmicutes;c__Clostridia;o__Clostridiales;f__Christensenellaceae;g__Christensenellaceae.R.7.group	1.47857	0.582806	0.0120114	1	0.709457
PGP23	k__Bacteria;p__Firmicutes;c__Clostridia;o__Clostridiales;f__Lachnospiraceae;g__.Eubacterium..ventriosum.group	-0.93527	0.368925	0.0120733	1	0.709457
PGP79	k__Bacteria;p__Proteobacteria;c__Deltaproteobacteria;o__Desulfovibrionales;f__Desulfovibrionaceae;g__Bilophila	1.06786	0.421442	0.0121166	1	0.709457
PGP9	k__Bacteria;p__Actinobacteria;c__Coriobacteriia;o__Coriobacteriales;f__Coriobacteriaceae;g__Collinsella	0.842251	0.332677	0.0121866	1	0.709457
PGP31	k__Bacteria;p__Firmicutes;c__Erysipelotrichia;o__Erysipelotrichales;f__Erysipelotrichaceae;g__.Clostridium..innocuum.group	0.734322	0.290126	0.0122099	1	0.709457
PGP18	k__Bacteria;p__Firmicutes;c__Clostridia;o__Clostridiales;f__Peptostreptococcaceae;g__Romboutsia	-1.34925	0.533146	0.01222	1	0.709457
PGP14	k__Bacteria;p__Tenericutes;c__Mollicutes;o__Mollicutes.RF39;f__uncultured.bacterium;g__uncultured.bacterium	-1.57944	0.624257	0.0122412	1	0.709457
PGP109	k__Bacteria;p__Firmicutes;c__Clostridia;o__Clostridiales;f__Lachnospiraceae;g__uncultured	1.00291	0.396563	0.0122785	1	0.709457
PGP98	k__Bacteria;p__Firmicutes;c__Negativicutes;o__Selenomonadales;f__Acidaminococcaceae;g__Phascolarctobacterium	-1.09752	0.433977	0.0122793	1	0.709457
PGP37	k__Bacteria;p__Firmicutes;c__Bacilli;o__Lactobacillales;f__Streptococcaceae;g__Streptococcus	1.21161	0.47913	0.0122866	1	0.709457
PGP102	k__Bacteria;p__Proteobacteria;c__Gammaproteobacteria;o__Betaproteobacteriales;f__Burkholderiaceae;g__Parasutterella	-1.05583	0.417732	0.0123283	1	0.709457
PGP105	k__Bacteria;p__Proteobacteria;c__Gammaproteobacteria;o__Betaproteobacteriales;f__Burkholderiaceae;g__Parasutterella	-1.05583	0.417732	0.0123283	1	0.709457
PGP70	k__Bacteria;p__Firmicutes;c__Clostridia;o__Clostridiales;f__Lachnospiraceae;g__.Eubacterium..hallii.group	1.09665	0.433951	0.0123419	1	0.709457
PGP46	k__Bacteria;p__Cyanobacteria;c__Melainabacteria;o__Gastranaerophilales;f__uncultured.bacterium;g__uncultured.bacterium	0.685728	0.271673	0.0124453	1	0.709457
PGP12	k__Bacteria;p__Proteobacteria;c__Gammaproteobacteria;o__Enterobacteriales;f__Enterobacteriaceae;g__Klebsiella	0.96965	0.384262	0.0124689	1	0.709457
PGP63	k__Bacteria;p__Firmicutes;c__Clostridia;o__Clostridiales;f__Lachnospiraceae;g__GCA.900066575	1.16038	0.459855	0.0124704	1	0.709457
PGP37	k__Bacteria;p__Proteobacteria;c__Gammaproteobacteria;o__Betaproteobacteriales;f__Burkholderiaceae;g__Parasutterella	-1.27873	0.507034	0.0125177	1	0.709457
PGP104	k__Bacteria;p__Firmicutes;c__Clostridia;o__Clostridiales;f__Christensenellaceae;g__Christensenellaceae.R.7.group	1.05968	0.420213	0.0125247	1	0.709457
PGP22	k__Bacteria;p__Firmicutes;c__Clostridia;o__Clostridiales;f__Lachnospiraceae;g__.Eubacterium..eligens.group	-0.775609	0.307681	0.0125577	1	0.709457
PGP84	k__Bacteria;p__Firmicutes;c__Clostridia;o__Clostridiales;f__Lachnospiraceae;g__.Eubacterium..ventriosum.group	-0.663066	0.263183	0.0126066	1	0.709457
PGP77	k__Bacteria;p__Proteobacteria;c__Deltaproteobacteria;o__Desulfovibrionales;f__Desulfovibrionaceae;g__uncultured	-0.75334	0.299021	0.0126084	1	0.709457
PGP75	k__Bacteria;p__Firmicutes;c__Clostridia;o__Clostridiales;f__Ruminococcaceae;g__Intestinimonas	1.13432	0.450309	0.0126216	1	0.709457
PGP25	k__Bacteria;p__Firmicutes;c__Clostridia;o__Clostridiales;f__Ruminococcaceae;g__Ruminococcus.1	-0.613426	0.243544	0.0126293	1	0.709457
PGP109	k__Bacteria;p__Firmicutes;c__Clostridia;o__Clostridiales;f__Lachnospiraceae;g__.Eubacterium..xylanophilum.group	1.0525	0.418367	0.0127343	1	0.712787
PGP14	k__Bacteria;p__Firmicutes;c__Clostridia;o__Clostridiales;f__Ruminococcaceae;g__Ruminococcaceae.NK4A214.group	-1.41128	0.561226	0.0127726	1	0.712787
PGP86	k__Bacteria;p__Proteobacteria;c__Gammaproteobacteria;o__Enterobacteriales;f__Enterobacteriaceae;__	0.458568	0.18258	0.012879	1	0.716368
PGP51	k__Bacteria;p__Firmicutes;c__Clostridia;o__Clostridiales;f__Peptostreptococcaceae;g__Romboutsia	0.536945	0.214012	0.012973	1	0.719238
PGP76	k__Bacteria;p__Firmicutes;c__Clostridia;o__Clostridiales;f__Ruminococcaceae;g__Ruminococcus.1	0.822977	0.328419	0.0130823	1	0.722936
PGP94	k__Bacteria;p__Firmicutes;c__Clostridia;o__Clostridiales;f__Lachnospiraceae;g__.Eubacterium..ventriosum.group	0.955218	0.381527	0.0131614	1	0.7233
PGP59	k__Bacteria;p__Bacteroidetes;c__Bacteroidia;o__Bacteroidales;f__Muribaculaceae;g__metagenome	1.01471	0.405558	0.0132215	1	0.7233
PGP59	k__Bacteria;p__Proteobacteria;c__Deltaproteobacteria;o__Desulfovibrionales;f__Desulfovibrionaceae;g__Bilophila	-1.05461	0.421519	0.0132245	1	0.7233
PGP47	k__Bacteria;p__Firmicutes;c__Clostridia;o__Clostridiales;f__Lachnospiraceae;g__Lachnospiraceae.NK4A136.group	-0.55421	0.221599	0.0132594	1	0.7233
PGP84	k__Bacteria;p__Proteobacteria;c__Deltaproteobacteria;o__Desulfovibrionales;f__Desulfovibrionaceae;g__uncultured	0.704624	0.281894	0.0133083	1	0.723641
PGP47	k__Bacteria;p__Firmicutes;c__Clostridia;o__Clostridiales;f__Lachnospiraceae;g__.Eubacterium..fissicatena.group	0.518401	0.208051	0.0135977	1	0.733828
PGP114	k__Bacteria;p__Firmicutes;c__Clostridia;o__Clostridiales;f__Lachnospiraceae;g__.Eubacterium..eligens.group	-1.02557	0.411774	0.0136386	1	0.733828
PGP76	k__Bacteria;p__Firmicutes;c__Negativicutes;o__Selenomonadales;f__Veillonellaceae;g__Allisonella	-0.845159	0.339857	0.01378	1	0.733828
PGP12	k__Bacteria;p__Firmicutes;c__Negativicutes;o__Selenomonadales;f__Acidaminococcaceae;g__Succiniclasticum	-1.13289	0.455724	0.0138135	1	0.733828
PGP63	k__Bacteria;p__Bacteroidetes;c__Bacteroidia;o__Bacteroidales;f__Muribaculaceae;g__metagenome	1.04774	0.421924	0.0139143	1	0.733828
PGP39	k__Bacteria;p__Proteobacteria;c__Deltaproteobacteria;o__Desulfovibrionales;f__Desulfovibrionaceae;g__uncultured	1.08498	0.437108	0.0139548	1	0.733828
PGP82	k__Bacteria;p__Firmicutes;c__Clostridia;o__Clostridiales;f__Ruminococcaceae;g__Oscillibacter	-0.953263	0.384088	0.0139653	1	0.733828
PGP66	k__Bacteria;p__Firmicutes;c__Clostridia;o__Clostridiales;f__Christensenellaceae;g__Christensenellaceae.R.7.group	-0.796703	0.321319	0.0140572	1	0.733828
PGP60	k__Bacteria;p__Firmicutes;c__Clostridia;o__Clostridiales;f__Ruminococcaceae;g__Intestinimonas	-0.561347	0.226621	0.0141504	1	0.733828
PGP33	k__Bacteria;p__Firmicutes;c__Clostridia;o__Clostridiales;f__Peptostreptococcaceae;g__Terrisporobacter	0.985353	0.397892	0.0141734	1	0.733828
PGP32	k__Bacteria;p__Actinobacteria;c__Coriobacteriia;o__Coriobacteriales;f__Coriobacteriaceae;g__Collinsella	-0.582063	0.235182	0.0142308	1	0.733828
PGP76	k__Bacteria;p__Firmicutes;c__Clostridia;o__Clostridiales;f__Christensenellaceae;g__Christensenellaceae.R.7.group	0.720081	0.290949	0.0142311	1	0.733828
PGP70	k__Bacteria;p__Firmicutes;c__Erysipelotrichia;o__Erysipelotrichales;f__Erysipelotrichaceae;g__Dielma	-0.973501	0.393428	0.0142515	1	0.733828
PGP115	k__Bacteria;p__Firmicutes;c__Bacilli;o__Lactobacillales;f__Streptococcaceae;g__Streptococcus	1.1435	0.46219	0.0142633	1	0.733828
PGP47	k__Bacteria;p__Firmicutes;c__Erysipelotrichia;o__Erysipelotrichales;f__Erysipelotrichaceae;g__Merdibacter	-0.635544	0.257051	0.0143274	1	0.733828
PGP96	k__Bacteria;p__Firmicutes;c__Clostridia;o__Clostridiales;f__Lachnospiraceae;g__Lachnospira	-1.63057	0.659744	0.0143632	1	0.733828
PGP102	k__Bacteria;p__Firmicutes;c__Clostridia;o__Clostridiales;f__Lachnospiraceae;g__.Ruminococcus..gnavus.group	-0.722139	0.292651	0.0145171	1	0.733828
PGP105	k__Bacteria;p__Firmicutes;c__Clostridia;o__Clostridiales;f__Lachnospiraceae;g__.Ruminococcus..gnavus.group	-0.722139	0.292651	0.0145171	1	0.733828
PGP51	k__Bacteria;p__Firmicutes;c__Clostridia;o__Clostridiales;f__Ruminococcaceae;g__.Eubacterium..coprostanoligenes.group	-0.430219	0.174392	0.0145409	1	0.733828
PGP46	k__Bacteria;p__Firmicutes;c__Clostridia;o__Clostridiales;f__Lachnospiraceae;g__Agathobacter	0.63913	0.259147	0.0145678	1	0.733828
PGP20	k__Bacteria;p__Firmicutes;c__Clostridia;o__Clostridiales;f__Lachnospiraceae;g__Moryella	-0.918419	0.372435	0.0145795	1	0.733828
PGP108	k__Bacteria;p__Proteobacteria;c__Gammaproteobacteria;o__Betaproteobacteriales;f__Burkholderiaceae;g__Parasutterella	0.925237	0.375253	0.0145935	1	0.733828
PGP73	k__Bacteria;p__Firmicutes;c__Clostridia;o__Clostridiales;f__Lachnospiraceae;g__.Eubacterium..eligens.group	0.938804	0.381127	0.0146885	1	0.733828
PGP35	k__Bacteria;p__Firmicutes;c__Clostridia;o__Clostridiales;f__Peptostreptococcaceae;g__Terrisporobacter	1.00533	0.408142	0.0146906	1	0.733828
PGP1	k__Bacteria;p__Firmicutes;c__Clostridia;o__Clostridiales;f__Ruminococcaceae;g__Ruminococcus.1	0.480895	0.195239	0.014693	1	0.733828
PGP65	k__Bacteria;p__Firmicutes;c__Clostridia;o__Clostridiales;f__Ruminococcaceae;g__Ruminococcaceae.NK4A214.group	-0.910238	0.369645	0.0147188	1	0.733828
PGP77	k__Bacteria;p__Firmicutes;c__Erysipelotrichia;o__Erysipelotrichales;f__Erysipelotrichaceae;g__Dielma	-0.650766	0.264378	0.0147574	1	0.733828
PGP37	k__Bacteria;p__Proteobacteria;c__Deltaproteobacteria;o__Desulfovibrionales;f__Desulfovibrionaceae;g__Bilophila	-1.09704	0.4458	0.0147834	1	0.733828
PGP85	k__Bacteria;p__Firmicutes;c__Clostridia;o__Clostridiales;f__Christensenellaceae;g__Christensenellaceae.R.7.group	-0.81189	0.329942	0.0147889	1	0.733828
PGP41	k__Bacteria;p__Firmicutes;c__Clostridia;o__Clostridiales;f__Ruminococcaceae;g__.Eubacterium..coprostanoligenes.group	1.28401	0.521863	0.0147992	1	0.733828
PGP15	k__Bacteria;p__Firmicutes;c__Clostridia;o__Clostridiales;f__Ruminococcaceae;g__Butyricicoccus	-1.08045	0.439354	0.0148502	1	0.733828
PGP50	k__Bacteria;p__Cyanobacteria;c__Melainabacteria;o__Gastranaerophilales;f__uncultured.bacterium;g__uncultured.bacterium	0.544286	0.221568	0.0149566	1	0.733828
PGP22	k__Bacteria;p__Firmicutes;c__Clostridia;o__Clostridiales;f__Lachnospiraceae;g__Tyzzerella.4	-0.524379	0.213551	0.0149969	1	0.733828
PGP49	k__Bacteria;p__Firmicutes;c__Clostridia;o__Clostridiales;f__Lachnospiraceae;g__.Eubacterium..xylanophilum.group	0.463547	0.188843	0.0150312	1	0.733828
PGP33	k__Bacteria;p__Firmicutes;c__Clostridia;o__Clostridiales;f__Lachnospiraceae;__	0.942649	0.384087	0.0150478	1	0.733828
PGP27	k__Bacteria;p__Bacteroidetes;c__Bacteroidia;o__Bacteroidales;f__Bacteroidaceae;g__Bacteroides	-0.543038	0.221275	0.0150529	1	0.733828
PGP94	k__Bacteria;p__Firmicutes;c__Clostridia;o__Clostridiales;f__Lachnospiraceae;g__.Eubacterium..eligens.group	0.89058	0.363139	0.0151213	1	0.735051
PGP20	k__Bacteria;p__Firmicutes;c__Clostridia;o__Clostridiales;f__Ruminococcaceae;g__Ruminococcaceae.UCG.003	-0.818692	0.334086	0.015199	1	0.736716
PGP112	k__Bacteria;p__Firmicutes;c__Clostridia;o__Clostridiales;f__Ruminococcaceae;g__Ruminococcaceae.UCG.013	0.409428	0.167218	0.0152843	1	0.738739
PGP97	k__Bacteria;p__Firmicutes;c__Clostridia;o__Clostridiales;f__Lachnospiraceae;g__.Ruminococcus..gnavus.group	-0.751183	0.307057	0.0153691	1	0.739402
PGP115	k__Bacteria;p__Firmicutes;c__Clostridia;o__Clostridiales;f__Ruminococcaceae;g__.Eubacterium..coprostanoligenes.group	0.868062	0.354889	0.0153851	1	0.739402
PGP22	k__Bacteria;p__Firmicutes;c__Clostridia;o__Clostridiales;f__Ruminococcaceae;g__Subdoligranulum	-0.782637	0.320229	0.0154688	1	0.741324
PGP85	k__Bacteria;p__Firmicutes;c__Clostridia;o__Clostridiales;f__Lachnospiraceae;g__Coprococcus.3	-1.07801	0.441561	0.0155787	1	0.744488
PGP39	k__Bacteria;p__Proteobacteria;c__Gammaproteobacteria;o__Betaproteobacteriales;f__Burkholderiaceae;g__Parasutterella	-1.08752	0.445658	0.0156247	1	0.744586
PGP82	k__Bacteria;p__Proteobacteria;c__Deltaproteobacteria;o__Desulfovibrionales;f__Desulfovibrionaceae;g__uncultured	1.20312	0.493865	0.0157975	1	0.748928
PGP31	k__Bacteria;p__Firmicutes;c__Clostridia;o__Clostridiales;f__Ruminococcaceae;g__Subdoligranulum	-0.841673	0.345516	0.0158041	1	0.748928
PGP84	k__Bacteria;p__Firmicutes;c__Clostridia;o__Clostridiales;f__Lachnospiraceae;g__.Ruminococcus..torques.group	0.695189	0.285689	0.0159148	1	0.752074
PGP23	k__Bacteria;p__Firmicutes;c__Clostridia;o__Clostridiales;f__Ruminococcaceae;g__.Eubacterium..coprostanoligenes.group	0.710624	0.292411	0.0160494	1	0.756327
PGP37	k__Bacteria;p__Bacteroidetes;c__Bacteroidia;o__Bacteroidales;f__Prevotellaceae;g__Paraprevotella	1.15895	0.477355	0.0161514	1	0.758703
PGP60	k__Bacteria;p__Synergistetes;c__Synergistia;o__Synergistales;f__Synergistaceae;g__Cloacibacillus	-0.483089	0.199122	0.0162276	1	0.758703
PGP109	k__Bacteria;p__Firmicutes;c__Clostridia;o__Clostridiales;f__Ruminococcaceae;g__DTU089	-0.905728	0.373603	0.016305	1	0.758703
PGP5	k__Bacteria;p__Firmicutes;c__Clostridia;o__Clostridiales;f__Ruminococcaceae;g__.Eubacterium..coprostanoligenes.group	-0.513592	0.211879	0.0163188	1	0.758703
PGP61	k__Bacteria;p__Tenericutes;c__Mollicutes;o__Mollicutes.RF39;f__gut.metagenome;g__gut.metagenome	-0.964778	0.39803	0.0163234	1	0.758703
PGP65	k__Bacteria;p__Firmicutes;c__Clostridia;o__Clostridiales;f__Lachnospiraceae;g__.Eubacterium..ventriosum.group	-0.960303	0.396722	0.0164669	1	0.762129
PGP79	k__Bacteria;p__Firmicutes;c__Clostridia;o__Clostridiales;f__Lachnospiraceae;g__Fusicatenibacter	0.988301	0.408365	0.016487	1	0.762129
PGP42	k__Bacteria;p__Firmicutes;c__Clostridia;o__Clostridiales;f__Lachnospiraceae;g__Coprococcus.2	2.47697	1.02413	0.0165545	1	0.763173
PGP65	k__Bacteria;p__Firmicutes;c__Erysipelotrichia;o__Erysipelotrichales;f__Erysipelotrichaceae;g__.Clostridium..innocuum.group	-0.796432	0.329884	0.0167461	1	0.769278
PGP116	k__Bacteria;p__Firmicutes;c__Clostridia;o__Clostridiales;f__Lachnospiraceae;g__.Eubacterium..ventriosum.group	-1.39286	0.577095	0.0167777	1	0.769278
PGP52	k__Bacteria;p__Firmicutes;c__Clostridia;o__Clostridiales;f__Christensenellaceae;g__Christensenellaceae.R.7.group	0.728575	0.302284	0.016927	1	0.772149
PGP49	k__Bacteria;p__Firmicutes;c__Clostridia;o__Clostridiales;f__Ruminococcaceae;g__.Eubacterium..coprostanoligenes.group	-0.354195	0.147082	0.0170207	1	0.772149
PGP112	k__Bacteria;p__Firmicutes;c__Erysipelotrichia;o__Erysipelotrichales;f__Erysipelotrichaceae;g__.Clostridium..innocuum.group	-0.338009	0.140367	0.017026	1	0.772149
PGP71	k__Bacteria;p__Bacteroidetes;c__Bacteroidia;o__Bacteroidales;f__Marinifilaceae;g__Odoribacter	1.0371	0.430719	0.0170349	1	0.772149
PGP12	k__Bacteria;p__Proteobacteria;c__Deltaproteobacteria;o__Desulfovibrionales;f__Desulfovibrionaceae;g__Bilophila	-1.23413	0.512807	0.0170906	1	0.772149
PGP33	k__Bacteria;p__Firmicutes;c__Clostridia;o__Clostridiales;f__Ruminococcaceae;g__Ruminococcaceae.UCG.002	0.801327	0.333039	0.0171133	1	0.772149
PGP80	k__Bacteria;p__Firmicutes;c__Clostridia;o__Clostridiales;f__Ruminococcaceae;g__Ruminococcaceae.UCG.005	0.901815	0.375265	0.0172482	1	0.776171
PGP21	k__Bacteria;p__Firmicutes;c__Clostridia;o__Clostridiales;f__Peptostreptococcaceae;g__Romboutsia	0.521077	0.217344	0.0175092	1	0.784977
PGP72	k__Bacteria;p__Firmicutes;c__Clostridia;o__Clostridiales;f__Lachnospiraceae;g__.Eubacterium..hallii.group	-1.09342	0.456348	0.0175766	1	0.784977
PGP40	k__Bacteria;p__Firmicutes;c__Clostridia;o__Clostridiales;f__Lachnospiraceae;g__Anaerostipes	-0.889527	0.371281	0.0175854	1	0.784977
PGP44	k__Bacteria;p__Actinobacteria;c__Coriobacteriia;o__Coriobacteriales;f__Coriobacteriaceae;g__Collinsella	1.36237	0.568964	0.0176488	1	0.784977
PGP66	k__Bacteria;p__Firmicutes;c__Clostridia;o__Clostridiales;f__Lachnospiraceae;g__Lachnoclostridium	-0.784785	0.327827	0.0176753	1	0.784977
PGP116	k__Bacteria;p__Firmicutes;c__Erysipelotrichia;o__Erysipelotrichales;f__Erysipelotrichaceae;g__Dielma	1.30654	0.546101	0.0177413	1	0.78585
PGP18	k__Bacteria;p__Firmicutes;c__Clostridia;o__Clostridiales;f__Peptostreptococcaceae;__	-1.17697	0.492172	0.0177936	1	0.786068
PGP19	k__Bacteria;p__Firmicutes;c__Clostridia;o__Clostridiales;f__Peptostreptococcaceae;g__Romboutsia	-1.20185	0.503094	0.017909	1	0.786068
PGP96	k__Bacteria;p__Firmicutes;c__Erysipelotrichia;o__Erysipelotrichales;f__Erysipelotrichaceae;g__Asteroleplasma	-1.41623	0.592927	0.0179274	1	0.786068
PGP20	k__Bacteria;p__Firmicutes;c__Clostridia;o__Clostridiales;f__Ruminococcaceae;g__Fournierella	0.836229	0.350153	0.0179442	1	0.786068
PGP73	k__Bacteria;p__Firmicutes;c__Negativicutes;o__Selenomonadales;f__Veillonellaceae;g__Allisonella	-0.868885	0.364011	0.0180014	1	0.786068
PGP61	k__Bacteria;p__Firmicutes;c__Clostridia;o__Clostridiales;f__Lachnospiraceae;g__Fusicatenibacter	0.900756	0.377627	0.0180808	1	0.786068
PGP81	k__Bacteria;p__Firmicutes;c__Clostridia;o__Clostridiales;f__Ruminococcaceae;g__Ruminiclostridium.6	-1.23194	0.516577	0.0181039	1	0.786068
PGP104	k__Bacteria;p__Firmicutes;c__Clostridia;o__Clostridiales;f__Ruminococcaceae;g__Subdoligranulum	1.27761	0.535908	0.0181425	1	0.786068
PGP27	k__Bacteria;p__Firmicutes;c__Clostridia;o__Clostridiales;f__Lachnospiraceae;g__Lachnoclostridium	0.511131	0.214489	0.0181899	1	0.786068
PGP117	k__Bacteria;p__Firmicutes;c__Clostridia;o__Clostridiales;f__Ruminococcaceae;g__Ruminococcus.1	0.759379	0.318791	0.0182358	1	0.786068
PGP47	k__Bacteria;p__Bacteroidetes;c__Bacteroidia;o__Bacteroidales;f__Bacteroidaceae;g__Bacteroides	-0.495916	0.208224	0.0182559	1	0.786068
PGP14	k__Bacteria;p__Firmicutes;c__Erysipelotrichia;o__Erysipelotrichales;f__Erysipelotrichaceae;g__Catenibacterium	-1.34669	0.565686	0.0183043	1	0.786157
PGP59	k__Bacteria;p__Firmicutes;c__Clostridia;o__Clostridiales;f__Ruminococcaceae;g__Ruminococcaceae.UCG.005	0.731623	0.30769	0.0184416	1	0.788006
PGP36	k__Bacteria;p__Firmicutes;c__Negativicutes;o__Selenomonadales;f__Acidaminococcaceae;g__Phascolarctobacterium	-0.655361	0.275697	0.0184751	1	0.788006
PGP23	k__Bacteria;p__Bacteroidetes;c__Bacteroidia;o__Bacteroidales;f__Prevotellaceae;g__Prevotella.2	-0.68965	0.290172	0.0184948	1	0.788006
PGP25	k__Bacteria;p__Firmicutes;c__Clostridia;o__Clostridiales;f__Ruminococcaceae;g__Subdoligranulum	-0.653536	0.275067	0.0185331	1	0.788006
PGP44	k__Bacteria;p__Bacteroidetes;c__Bacteroidia;o__Bacteroidales;f__Prevotellaceae;g__Prevotella.2	-1.01123	0.427435	0.0190302	1	0.801784
PGP71	k__Bacteria;p__Firmicutes;c__Erysipelotrichia;o__Erysipelotrichales;f__Erysipelotrichaceae;g__.Clostridium..innocuum.group	0.931012	0.393596	0.0190509	1	0.801784
PGP42	k__Bacteria;p__Firmicutes;c__Clostridia;o__Clostridiales;f__Lachnospiraceae;g__uncultured	2.33078	0.985525	0.0190703	1	0.801784
PGP25	k__Bacteria;p__Firmicutes;c__Erysipelotrichia;o__Erysipelotrichales;f__Erysipelotrichaceae;g__.Clostridium..innocuum.group	0.546933	0.23129	0.0190859	1	0.801784
PGP31	k__Bacteria;p__Proteobacteria;c__Gammaproteobacteria;o__Betaproteobacteriales;f__Burkholderiaceae;g__Parasutterella	-0.902055	0.381569	0.0191177	1	0.801784
PGP32	k__Bacteria;p__Bacteroidetes;c__Bacteroidia;o__Bacteroidales;f__Bacteroidaceae;g__Bacteroides	0.435267	0.184209	0.0191764	1	0.801784
PGP116	k__Bacteria;p__Firmicutes;c__Clostridia;o__Clostridiales;f__Lachnospiraceae;g__.Ruminococcus..gnavus.group	-1.04214	0.441091	0.0191888	1	0.801784
PGP62	k__Bacteria;p__Bacteroidetes;c__Bacteroidia;o__Bacteroidales;f__Muribaculaceae;g__metagenome	-0.675258	0.285917	0.0192353	1	0.801784
PGP38	k__Bacteria;p__Firmicutes;c__Clostridia;o__Clostridiales;f__Peptostreptococcaceae;g__Romboutsia	0.988974	0.419106	0.0193362	1	0.802275
PGP112	k__Bacteria;p__Firmicutes;c__Erysipelotrichia;o__Erysipelotrichales;f__Erysipelotrichaceae;g__Dielma	-0.377085	0.159808	0.0193416	1	0.802275
PGP47	k__Bacteria;p__Proteobacteria;c__Deltaproteobacteria;o__Desulfovibrionales;f__Desulfovibrionaceae;g__Bilophila	0.575822	0.244244	0.0194451	1	0.804601
PGP25	k__Bacteria;p__Firmicutes;c__Erysipelotrichia;o__Erysipelotrichales;f__Erysipelotrichaceae;g__Dielma	0.619466	0.263201	0.0196484	1	0.809815
PGP36	k__Bacteria;p__Firmicutes;c__Clostridia;o__Clostridiales;f__Lachnospiraceae;g__Fusicatenibacter	-0.573169	0.243604	0.0196855	1	0.809815
PGP46	k__Bacteria;p__Firmicutes;c__Clostridia;o__Clostridiales;f__Lachnospiraceae;g__Lachnospiraceae.NK4A136.group	-0.550781	0.234145	0.0197143	1	0.809815
PGP74	k__Bacteria;p__Synergistetes;c__Synergistia;o__Synergistales;f__Synergistaceae;g__Cloacibacillus	0.714354	0.304237	0.0199358	1	0.816036
PGP73	k__Bacteria;p__Cyanobacteria;c__Melainabacteria;o__Gastranaerophilales;f__uncultured.bacterium;g__uncultured.bacterium	0.954474	0.406589	0.019962	1	0.816036
PGP5	k__Bacteria;p__Firmicutes;c__Clostridia;o__Clostridiales;f__Lachnospiraceae;g__Lachnospira	0.640344	0.272946	0.0200384	1	0.817189
PGP87	k__Bacteria;p__Synergistetes;c__Synergistia;o__Synergistales;f__Synergistaceae;g__Cloacibacillus	-0.401559	0.171327	0.0201549	1	0.81766
PGP113	k__Bacteria;p__Firmicutes;c__Clostridia;o__Clostridiales;f__Lachnospiraceae;g__Lachnospiraceae.NK4A136.group	0.664426	0.283555	0.0201872	1	0.81766
PGP100	k__Bacteria;p__Proteobacteria;c__Deltaproteobacteria;o__Desulfovibrionales;f__Desulfovibrionaceae;g__Bilophila	0.772881	0.329859	0.0201945	1	0.81766
PGP28	k__Bacteria;p__Firmicutes;c__Clostridia;o__Clostridiales;f__Lachnospiraceae;g__.Eubacterium..ventriosum.group	-0.504274	0.215372	0.0202817	1	0.819234
PGP95	k__Bacteria;p__Firmicutes;c__Clostridia;o__Clostridiales;f__Ruminococcaceae;g__Subdoligranulum	1.74024	0.74383	0.0203791	1	0.821214
PGP64	k__Bacteria;p__Firmicutes;c__Negativicutes;o__Selenomonadales;f__Veillonellaceae;g__Allisonella	0.982966	0.420374	0.0204455	1	0.821939
PGP59	k__Bacteria;p__Firmicutes;c__Clostridia;o__Clostridiales;f__Ruminococcaceae;g__Ruminococcaceae.UCG.002	0.808885	0.346485	0.0206461	1	0.82804
PGP26	k__Bacteria;p__Bacteroidetes;c__Bacteroidia;o__Bacteroidales;f__Prevotellaceae;g__Prevotella.2	0.717658	0.307795	0.020804	1	0.830184
PGP52	k__Bacteria;p__Firmicutes;c__Clostridia;o__Clostridiales;f__Ruminococcaceae;g__.Eubacterium..coprostanoligenes.group	-0.718368	0.308302	0.0208868	1	0.830184
PGP5	k__Bacteria;p__Firmicutes;c__Erysipelotrichia;o__Erysipelotrichales;f__Erysipelotrichaceae;g__Erysipelotrichaceae.UCG.003	0.606001	0.260354	0.021021	1	0.830184
PGP3	k__Bacteria;p__Proteobacteria;c__Deltaproteobacteria;o__Desulfovibrionales;f__Desulfovibrionaceae;g__Bilophila	-0.484164	0.208045	0.0210423	1	0.830184
PGP11	k__Bacteria;p__Firmicutes;c__Bacilli;o__Lactobacillales;f__Streptococcaceae;g__Streptococcus	-0.742087	0.318916	0.0210592	1	0.830184
PGP59	k__Bacteria;p__Firmicutes;c__Erysipelotrichia;o__Erysipelotrichales;f__Erysipelotrichaceae;g__Catenibacterium	-0.960768	0.413403	0.0212151	1	0.830184
PGP28	k__Bacteria;p__Tenericutes;c__Mollicutes;o__Mollicutes.RF39;f__uncultured.bacterium;g__uncultured.bacterium	0.51899	0.223427	0.0212803	1	0.830184
PGP40	k__Bacteria;p__Firmicutes;c__Negativicutes;o__Selenomonadales;f__Acidaminococcaceae;g__Phascolarctobacterium	0.865141	0.37306	0.0214914	1	0.830184
PGP4	k__Bacteria;p__Firmicutes;c__Clostridia;o__Clostridiales;f__Christensenellaceae;g__Christensenellaceae.R.7.group	0.583947	0.251829	0.0215034	1	0.830184
PGP97	k__Bacteria;p__Proteobacteria;c__Gammaproteobacteria;o__Enterobacteriales;f__Enterobacteriaceae;g__Klebsiella	-0.671542	0.289663	0.0215292	1	0.830184
PGP43	k__Bacteria;p__Firmicutes;c__Clostridia;o__Clostridiales;f__Lachnospiraceae;g__uncultured	-1.00431	0.434174	0.0218199	1	0.830184
PGP45	k__Bacteria;p__Firmicutes;c__Clostridia;o__Clostridiales;f__Lachnospiraceae;g__.Ruminococcus..torques.group	-0.84199	0.364332	0.0219385	1	0.830184
PGP13	k__Bacteria;p__Proteobacteria;c__Deltaproteobacteria;o__Desulfovibrionales;f__Desulfovibrionaceae;g__uncultured	-0.785987	0.340173	0.0219669	1	0.830184
PGP101	k__Bacteria;p__Firmicutes;c__Clostridia;o__Clostridiales;f__Lachnospiraceae;g__.Eubacterium..ventriosum.group	-1.60697	0.695522	0.0219724	1	0.830184
PGP50	k__Bacteria;p__Actinobacteria;c__Coriobacteriia;o__Coriobacteriales;f__Coriobacteriaceae;g__Collinsella	0.528597	0.228985	0.0220868	1	0.830184
PGP18	k__Bacteria;p__Bacteroidetes;c__Bacteroidia;o__Bacteroidales;f__Prevotellaceae;g__Prevotellaceae.UCG.001	-1.18857	0.514917	0.0220955	1	0.830184
PGP117	k__Bacteria;p__Bacteroidetes;c__Bacteroidia;o__Bacteroidales;f__Prevotellaceae;g__Paraprevotella	-0.86143	0.373204	0.0221001	1	0.830184
PGP42	k__Bacteria;p__Firmicutes;c__Clostridia;o__Clostridiales;f__Lachnospiraceae;g__.Eubacterium..xylanophilum.group	2.40059	1.04027	0.0221303	1	0.830184
PGP99	k__Bacteria;p__Cyanobacteria;c__Melainabacteria;o__Gastranaerophilales;f__uncultured.bacterium;g__uncultured.bacterium	0.889166	0.385707	0.0222661	1	0.830184
PGP100	k__Bacteria;p__Cyanobacteria;c__Melainabacteria;o__Gastranaerophilales;f__uncultured.bacterium;g__uncultured.bacterium	0.80379	0.348815	0.02232	1	0.830184
PGP35	k__Bacteria;p__Bacteroidetes;c__Bacteroidia;o__Bacteroidales;f__Marinifilaceae;g__Odoribacter	0.912335	0.395955	0.0223321	1	0.830184
PGP37	k__Bacteria;p__Firmicutes;c__Clostridia;o__Clostridiales;f__Ruminococcaceae;g__Ruminococcaceae.NK4A214.group	-0.99972	0.434405	0.0224923	1	0.830184
PGP110	k__Bacteria;p__Firmicutes;c__Clostridia;o__Clostridiales;f__Peptostreptococcaceae;g__Romboutsia	-1.49167	0.648463	0.0225521	1	0.830184
PGP62	k__Bacteria;p__Firmicutes;c__Clostridia;o__Clostridiales;f__Lachnospiraceae;g__Coprococcus.3	0.741645	0.322453	0.0225702	1	0.830184
PGP7	k__Bacteria;p__Firmicutes;c__Clostridia;o__Clostridiales;f__Lachnospiraceae;g__Lachnospiraceae.UCG.004	-0.988748	0.430063	0.0226239	1	0.830184
PGP98	k__Bacteria;p__Firmicutes;c__Clostridia;o__Clostridiales;f__Ruminococcaceae;g__Anaerofilum	0.930831	0.404976	0.0226583	1	0.830184
PGP107	k__Bacteria;p__Firmicutes;c__Clostridia;o__Clostridiales;f__Lachnospiraceae;g__.Ruminococcus..gnavus.group	1.18302	0.514795	0.0226841	1	0.830184
PGP86	k__Bacteria;p__Firmicutes;c__Negativicutes;o__Selenomonadales;f__Veillonellaceae;g__Allisonella	-0.438936	0.191028	0.0227004	1	0.830184
PGP51	k__Bacteria;p__Bacteroidetes;c__Bacteroidia;o__Bacteroidales;f__Prevotellaceae;g__Prevotella.2	0.398121	0.173308	0.022734	1	0.830184
PGP36	k__Bacteria;p__Firmicutes;c__Clostridia;o__Clostridiales;f__Ruminococcaceae;g__Anaerofilum	0.589719	0.256775	0.0227662	1	0.830184
PGP75	k__Bacteria;p__Firmicutes;c__Erysipelotrichia;o__Erysipelotrichales;f__Erysipelotrichaceae;g__.Clostridium..innocuum.group	0.951363	0.414265	0.0227735	1	0.830184
PGP86	k__Bacteria;p__Firmicutes;c__Clostridia;o__Clostridiales;f__Lachnospiraceae;g__.Ruminococcus..torques.group	-0.524097	0.22823	0.0227825	1	0.830184
PGP15	k__Bacteria;p__Firmicutes;c__Clostridia;o__Clostridiales;f__Ruminococcaceae;g__Ruminococcaceae.UCG.002	-0.784962	0.341921	0.022818	1	0.830184
PGP23	k__Bacteria;p__Firmicutes;c__Clostridia;o__Clostridiales;f__Ruminococcaceae;g__Ruminococcaceae.UCG.013	-0.841854	0.366729	0.0228281	1	0.830184
PGP73	k__Bacteria;p__Firmicutes;c__Clostridia;o__Clostridiales;f__Ruminococcaceae;g__Ruminococcaceae.NK4A214.group	0.859153	0.374335	0.022853	1	0.830184
PGP117	k__Bacteria;p__Firmicutes;c__Bacilli;o__Lactobacillales;f__Streptococcaceae;g__Streptococcus	-0.860745	0.375148	0.0228958	1	0.830184
PGP16	k__Bacteria;p__Proteobacteria;c__Alphaproteobacteria;o__Rhodospirillales;f__uncultured.Ambiguous_taxa	0.560106	0.244234	0.0229604	1	0.830184
PGP40	k__Bacteria;p__Firmicutes;c__Clostridia;o__Clostridiales;f__Ruminococcaceae;g__UBA1819	-0.686885	0.299544	0.0229731	1	0.830184
PGP11	k__Bacteria;p__Bacteroidetes;c__Bacteroidia;o__Bacteroidales;f__Barnesiellaceae;g__Barnesiella	-0.689201	0.300561	0.022976	1	0.830184
PGP111	k__Bacteria;p__Bacteroidetes;c__Bacteroidia;o__Bacteroidales;f__Muribaculaceae;g__uncultured.bacterium	0.945974	0.412687	0.0230243	1	0.830184
PGP62	k__Bacteria;p__Bacteroidetes;c__Bacteroidia;o__Bacteroidales;f__Marinifilaceae;g__Odoribacter	0.647381	0.282453	0.0230382	1	0.830184
PGP32	k__Bacteria;p__Firmicutes;c__Clostridia;o__Clostridiales;f__Lachnospiraceae;g__Lachnospiraceae.NK4A136.group	0.44976	0.196522	0.023239	1	0.830184
PGP15	k__Bacteria;p__Firmicutes;c__Clostridia;o__Clostridiales;f__Christensenellaceae;g__Christensenellaceae.R.7.group	0.773154	0.337839	0.0232434	1	0.830184
PGP99	k__Bacteria;p__Firmicutes;c__Clostridia;o__Clostridiales;f__Lachnospiraceae;g__Moryella	0.945063	0.412958	0.0232438	1	0.830184
PGP115	k__Bacteria;p__Cyanobacteria;c__Melainabacteria;o__Gastranaerophilales;f__uncultured.bacterium;g__uncultured.bacterium	-1.04137	0.455194	0.0232898	1	0.830184
PGP43	k__Bacteria;p__Firmicutes;c__Clostridia;o__Clostridiales;f__Ruminococcaceae;g__.Eubacterium..coprostanoligenes.group	0.815144	0.356596	0.0233997	1	0.830184
PGP79	k__Bacteria;p__Firmicutes;c__Clostridia;o__Clostridiales;f__Ruminococcaceae;g__Intestinimonas	0.913368	0.399724	0.0234541	1	0.830184
PGP17	k__Bacteria;p__Bacteroidetes;c__Bacteroidia;o__Bacteroidales;f__Prevotellaceae;g__uncultured	0.923332	0.404106	0.0234613	1	0.830184
PGP75	k__Bacteria;p__Firmicutes;c__Clostridia;o__Clostridiales;f__Ruminococcaceae;g__Ruminococcaceae.NK4A214.group	1.0614	0.464549	0.0234661	1	0.830184
PGP50	k__Bacteria;p__Firmicutes;c__Clostridia;o__Clostridiales;f__Lachnospiraceae;g__.Eubacterium..xylanophilum.group	0.508573	0.222847	0.0236245	1	0.830184
PGP89	k__Bacteria;p__Bacteroidetes;c__Bacteroidia;o__Bacteroidales;f__Barnesiellaceae;g__uncultured	1.42229	0.623622	0.0237129	1	0.830184
PGP88	k__Bacteria;p__Bacteroidetes;c__Bacteroidia;o__Bacteroidales;f__Barnesiellaceae;g__uncultured	1.00571	0.440967	0.0237129	1	0.830184
PGP95	k__Bacteria;p__Firmicutes;c__Clostridia;o__Clostridiales;f__Peptostreptococcaceae;g__Intestinibacter	-1.512	0.663821	0.0238934	1	0.830184
PGP61	k__Bacteria;p__Firmicutes;c__Clostridia;o__Clostridiales;f__Ruminococcaceae;g__Ruminococcaceae.NK4A214.group	0.865135	0.38007	0.0239829	1	0.830184
PGP39	k__Bacteria;p__Firmicutes;c__Clostridia;o__Clostridiales;f__Lachnospiraceae;g__Moryella	-1.00996	0.443883	0.0240421	1	0.830184
PGP97	k__Bacteria;p__Bacteroidetes;c__Bacteroidia;o__Bacteroidales;f__Prevotellaceae;g__Prevotella.2	-0.719454	0.316205	0.0240424	1	0.830184
PGP23	k__Bacteria;p__Firmicutes;c__Negativicutes;o__Selenomonadales;f__Veillonellaceae;g__Dialister	-0.86145	0.378804	0.0241126	1	0.830184
PGP76	k__Bacteria;p__Proteobacteria;c__Deltaproteobacteria;o__Desulfovibrionales;f__Desulfovibrionaceae;g__uncultured	-0.914255	0.40206	0.0241252	1	0.830184
PGP24	k__Bacteria;p__Firmicutes;c__Erysipelotrichia;o__Erysipelotrichales;f__Erysipelotrichaceae;g__.Clostridium..innocuum.group	-0.360438	0.158538	0.0241507	1	0.830184
PGP2	k__Bacteria;p__Bacteroidetes;c__Bacteroidia;o__Bacteroidales;f__Muribaculaceae;g__metagenome	0.731856	0.321956	0.0241726	1	0.830184
PGP91	k__Bacteria;p__Proteobacteria;c__Deltaproteobacteria;o__Desulfovibrionales;f__Desulfovibrionaceae;g__Bilophila	-0.911104	0.400853	0.0241875	1	0.830184
PGP116	k__Bacteria;p__Firmicutes;c__Clostridia;o__Clostridiales;f__Lachnospiraceae;g__Lachnospira	-1.33763	0.588889	0.0242775	1	0.830184
PGP17	k__Bacteria;p__Firmicutes;c__Clostridia;o__Clostridiales;f__Peptococcaceae;g__uncultured	-1.01516	0.44692	0.0242778	1	0.830184
PGP100	k__Bacteria;p__Proteobacteria;c__Deltaproteobacteria;o__Desulfovibrionales;f__Desulfovibrionaceae;g__uncultured	-0.837289	0.368791	0.024345	1	0.830184
PGP108	k__Bacteria;p__Firmicutes;c__Clostridia;o__Clostridiales;f__Peptostreptococcaceae;g__Romboutsia	0.760642	0.335045	0.0243508	1	0.830184
PGP66	k__Bacteria;p__Proteobacteria;c__Gammaproteobacteria;o__Enterobacteriales;f__Enterobacteriaceae;__	-0.818557	0.36071	0.0244109	1	0.830184
PGP8	k__Bacteria;p__Tenericutes;c__Mollicutes;o__Mollicutes.RF39;f__uncultured.bacterium;g__uncultured.bacterium	-0.97049	0.427666	0.0244125	1	0.830184
PGP8	k__Bacteria;p__Firmicutes;c__Clostridia;o__Clostridiales;f__Ruminococcaceae;g__.Eubacterium..coprostanoligenes.group	-0.740389	0.32638	0.0244608	1	0.830184
PGP21	k__Bacteria;p__Firmicutes;c__Clostridia;o__Clostridiales;f__Peptococcaceae;g__Peptococcus	0.535015	0.235876	0.0244783	1	0.830184
PGP74	k__Bacteria;p__Firmicutes;c__Clostridia;o__Clostridiales;f__Ruminococcaceae;g__Ruminococcaceae.NK4A214.group	0.808996	0.356726	0.0245017	1	0.830184
PGP38	k__Bacteria;p__Firmicutes;c__Clostridia;o__Clostridiales;f__Ruminococcaceae;g__UBA1819	-0.825022	0.363865	0.0245295	1	0.830184
PGP62	k__Bacteria;p__Firmicutes;c__Negativicutes;o__Selenomonadales;f__Veillonellaceae;g__Mitsuokella	0.545584	0.240656	0.0245493	1	0.830184
PGP36	k__Bacteria;p__Firmicutes;c__Erysipelotrichia;o__Erysipelotrichales;f__Erysipelotrichaceae;g__.Clostridium..innocuum.group	-0.495512	0.218609	0.0245748	1	0.830184
PGP34	k__Bacteria;p__Firmicutes;c__Clostridia;o__Clostridiales;f__Ruminococcaceae;g__UBA1819	0.522405	0.230501	0.0245915	1	0.830184
PGP102	k__Bacteria;p__Bacteroidetes;c__Bacteroidia;o__Bacteroidales;f__Prevotellaceae;g__Prevotella.2	-0.68267	0.301493	0.0247225	1	0.830184
PGP105	k__Bacteria;p__Bacteroidetes;c__Bacteroidia;o__Bacteroidales;f__Prevotellaceae;g__Prevotella.2	-0.68267	0.301493	0.0247225	1	0.830184
PGP90	k__Bacteria;p__Firmicutes;c__Clostridia;o__Clostridiales;f__Ruminococcaceae;g__Intestinimonas	0.738601	0.326259	0.0247506	1	0.830184
PGP111	k__Bacteria;p__Firmicutes;c__Erysipelotrichia;o__Erysipelotrichales;f__Erysipelotrichaceae;g__.Clostridium..innocuum.group	0.728835	0.322088	0.0248136	1	0.830184
PGP90	k__Bacteria;p__Firmicutes;c__Clostridia;o__Clostridiales;f__Lachnospiraceae;g__Fusicatenibacter	0.754377	0.33389	0.0250336	1	0.830184
PGP84	k__Bacteria;p__Firmicutes;c__Clostridia;o__Clostridiales;f__Lachnospiraceae;g__Coprococcus.3	-0.619999	0.274448	0.0250519	1	0.830184
PGP54	k__Bacteria;p__Firmicutes;c__Negativicutes;o__Selenomonadales;f__Veillonellaceae;g__Allisonella	0.592234	0.262303	0.0251315	1	0.830184
PGP55	k__Bacteria;p__Firmicutes;c__Negativicutes;o__Selenomonadales;f__Veillonellaceae;g__Allisonella	0.725336	0.321255	0.0251315	1	0.830184
PGP4	k__Bacteria;p__Firmicutes;c__Clostridia;o__Clostridiales;f__Ruminococcaceae;g__Ruminococcaceae.NK4A214.group	0.682703	0.302432	0.0251597	1	0.830184
PGP102	k__Bacteria;p__Proteobacteria;c__Gammaproteobacteria;o__Enterobacteriales;f__Enterobacteriaceae;g__Klebsiella	-0.623673	0.276354	0.0251973	1	0.830184
PGP105	k__Bacteria;p__Proteobacteria;c__Gammaproteobacteria;o__Enterobacteriales;f__Enterobacteriaceae;g__Klebsiella	-0.623673	0.276354	0.0251973	1	0.830184
PGP71	k__Bacteria;p__Bacteroidetes;c__Bacteroidia;o__Bacteroidales;f__Rikenellaceae;g__Alistipes	0.790904	0.350551	0.0252362	1	0.830184
PGP22	k__Bacteria;p__Bacteroidetes;c__Bacteroidia;o__Bacteroidales;f__Bacteroidaceae;g__Bacteroides	-0.598469	0.265325	0.0252724	1	0.830184
PGP29	k__Bacteria;p__Proteobacteria;c__Gammaproteobacteria;o__Enterobacteriales;f__Enterobacteriaceae;g__Klebsiella	-0.488224	0.216569	0.0253529	1	0.830184
PGP98	k__Bacteria;p__Cyanobacteria;c__Melainabacteria;o__Gastranaerophilales;f__Clostridium.sp..K4410.MGS.306;g__Clostridium.sp..K4410.MGS.306	-0.902248	0.400504	0.025454	1	0.830184
PGP69	k__Bacteria;p__Firmicutes;c__Clostridia;o__Clostridiales;f__Ruminococcaceae;g__.Eubacterium..coprostanoligenes.group	0.689299	0.306131	0.0255269	1	0.830184
PGP8	k__Bacteria;p__Firmicutes;c__Clostridia;o__Clostridiales;f__Ruminococcaceae;g__Ruminococcaceae.UCG.013	-0.919764	0.408734	0.0256156	1	0.830184
PGP92	k__Bacteria;p__Firmicutes;c__Clostridia;o__Clostridiales;f__Ruminococcaceae;g__Ruminococcaceae.UCG.013	0.433174	0.192579	0.0256762	1	0.830184
PGP80	k__Bacteria;p__Firmicutes;c__Clostridia;o__Clostridiales;f__Lachnospiraceae;g__GCA.900066575	1.21711	0.541265	0.0257217	1	0.830184
PGP7	k__Bacteria;p__Bacteroidetes;c__Bacteroidia;o__Bacteroidales;f__Muribaculaceae;g__metagenome	0.990907	0.441158	0.0258836	1	0.830184
PGP9	k__Bacteria;p__Firmicutes;c__Clostridia;o__Clostridiales;f__Lachnospiraceae;g__Lachnoclostridium	-0.568025	0.252901	0.025891	1	0.830184
PGP39	k__Bacteria;p__Firmicutes;c__Clostridia;o__Clostridiales;f__Ruminococcaceae;g__Ruminococcaceae.NK4A214.group	-0.857107	0.381669	0.0259142	1	0.830184
PGP23	k__Bacteria;p__Firmicutes;c__Clostridia;o__Clostridiales;f__Lachnospiraceae;g__Lachnoclostridium	0.658284	0.293148	0.0259214	1	0.830184
PGP98	k__Bacteria;p__Proteobacteria;c__Alphaproteobacteria;o__Rhodospirillales;f__uncultured.Ambiguous_taxa	-0.975974	0.434805	0.0259832	1	0.830184
PGP35	k__Bacteria;p__Cyanobacteria;c__Melainabacteria;o__Gastranaerophilales;f__Clostridium.sp..K4410.MGS.306;g__Clostridium.sp..K4410.MGS.306	-0.943116	0.420307	0.0260325	1	0.830184
PGP91	k__Bacteria;p__Bacteroidetes;c__Bacteroidia;o__Bacteroidales;f__Barnesiellaceae;g__uncultured	1.01098	0.450579	0.0260411	1	0.830184
PGP116	k__Bacteria;p__Bacteroidetes;c__Bacteroidia;o__Bacteroidales;f__Muribaculaceae;g__metagenome	-1.19598	0.533389	0.0261405	1	0.830184
PGP41	k__Bacteria;p__Firmicutes;c__Clostridia;o__Clostridiales;f__Ruminococcaceae;g__Ruminococcaceae.NK4A214.group	-1.38183	0.616317	0.0261507	1	0.830184
PGP28	k__Bacteria;p__Firmicutes;c__Clostridia;o__Clostridiales;f__Lachnospiraceae;g__Agathobacter	0.466298	0.208259	0.0263522	1	0.830184
PGP91	k__Bacteria;p__Firmicutes;c__Clostridia;o__Clostridiales;f__Lachnospiraceae;g__Lachnoclostridium	-0.741258	0.331195	0.0264113	1	0.830184
PGP51	k__Bacteria;p__Firmicutes;c__Clostridia;o__Clostridiales;f__Ruminococcaceae;__	-0.374807	0.167651	0.026578	1	0.830184
PGP27	k__Bacteria;p__Firmicutes;c__Erysipelotrichia;o__Erysipelotrichales;f__Erysipelotrichaceae;g__Merdibacter	-0.612566	0.274225	0.0267003	1	0.830184
PGP66	k__Bacteria;p__Firmicutes;c__Clostridia;o__Clostridiales;f__Lachnospiraceae;g__Blautia	0.931566	0.417155	0.0267447	1	0.830184
PGP85	k__Bacteria;p__Firmicutes;c__Clostridia;o__Clostridiales;f__Ruminococcaceae;g__.Eubacterium..coprostanoligenes.group	0.752757	0.337124	0.0267624	1	0.830184
PGP68	k__Bacteria;p__Firmicutes;c__Clostridia;o__Clostridiales;f__Lachnospiraceae;g__.Eubacterium..fissicatena.group	0.724609	0.324821	0.0269026	1	0.830184
PGP37	k__Bacteria;p__Bacteroidetes;c__Bacteroidia;o__Bacteroidales;f__Barnesiellaceae;g__Barnesiella	1.0102	0.453063	0.0269765	1	0.830184
PGP56	k__Bacteria;p__Firmicutes;c__Negativicutes;o__Selenomonadales;f__Acidaminococcaceae;g__Phascolarctobacterium	0.561545	0.251902	0.0270091	1	0.830184
PGP57	k__Bacteria;p__Firmicutes;c__Negativicutes;o__Selenomonadales;f__Acidaminococcaceae;g__Phascolarctobacterium	0.687749	0.308515	0.0270091	1	0.830184
PGP4	k__Bacteria;p__Firmicutes;c__Clostridia;o__Clostridiales;f__Lachnospiraceae;g__Fusicatenibacter	0.670843	0.300993	0.0270402	1	0.830184
PGP71	k__Bacteria;p__Firmicutes;c__Clostridia;o__Clostridiales;f__Christensenellaceae;g__Christensenellaceae.R.7.group	0.820785	0.368355	0.0270752	1	0.830184
PGP76	k__Bacteria;p__Firmicutes;c__Clostridia;o__Clostridiales;f__Lachnospiraceae;g__.Eubacterium..eligens.group	0.795978	0.357334	0.0271227	1	0.830184
PGP83	k__Bacteria;p__Firmicutes;c__Clostridia;o__Clostridiales;f__Lachnospiraceae;g__GCA.900066575	1.05141	0.47202	0.0271273	1	0.830184
PGP98	k__Bacteria;p__Firmicutes;c__Negativicutes;o__Selenomonadales;f__Acidaminococcaceae;g__Succiniclasticum	0.787308	0.353805	0.0272788	1	0.830184
PGP107	k__Bacteria;p__Proteobacteria;c__Gammaproteobacteria;o__Enterobacteriales;f__Enterobacteriaceae;g__Klebsiella	1.07971	0.485277	0.0273009	1	0.830184
PGP113	k__Bacteria;p__Firmicutes;c__Clostridia;o__Clostridiales;f__Lachnospiraceae;g__Tyzzerella.4	0.477843	0.214964	0.0274407	1	0.830184
PGP109	k__Bacteria;p__Firmicutes;c__Clostridia;o__Clostridiales;f__Lachnospiraceae;g__Fusicatenibacter	-0.850779	0.383009	0.02755	1	0.830184
PGP19	k__Bacteria;p__Firmicutes;c__Clostridia;o__Clostridiales;f__Lachnospiraceae;g__Lachnospira	-1.17279	0.528392	0.0276714	1	0.830184
PGP65	k__Bacteria;p__Firmicutes;c__Clostridia;o__Clostridiales;f__Ruminococcaceae;g__Ruminococcaceae.UCG.013	-0.874106	0.394138	0.0277949	1	0.830184
PGP33	k__Bacteria;p__Firmicutes;c__Negativicutes;o__Selenomonadales;f__Acidaminococcaceae;g__Phascolarctobacterium	-0.988463	0.44576	0.0278147	1	0.830184
PGP27	k__Bacteria;p__Firmicutes;c__Clostridia;o__Clostridiales;f__Ruminococcaceae;g__UBA1819	0.507027	0.228802	0.0279168	1	0.830184
PGP99	k__Bacteria;p__Firmicutes;c__Clostridia;o__Clostridiales;f__Lachnospiraceae;g__.Eubacterium..hallii.group	0.88162	0.397926	0.02795	1	0.830184
PGP30	k__Bacteria;p__Firmicutes;c__Clostridia;o__Clostridiales;f__Ruminococcaceae;g__Ruminococcaceae.UCG.013	0.404495	0.182637	0.0280051	1	0.830184
PGP76	k__Bacteria;p__Firmicutes;c__Clostridia;o__Clostridiales;f__Lachnospiraceae;g__.Ruminococcus..torques.group	-0.90221	0.40741	0.0280224	1	0.830184
PGP73	k__Bacteria;p__Proteobacteria;c__Gammaproteobacteria;o__Enterobacteriales;f__Enterobacteriaceae;__	0.774118	0.349589	0.0280318	1	0.830184
PGP67	k__Bacteria;p__Bacteroidetes;c__Bacteroidia;o__Bacteroidales;f__Barnesiellaceae;g__uncultured	-0.850257	0.3842	0.0281232	1	0.830184
PGP20	k__Bacteria;p__Firmicutes;c__Clostridia;o__Clostridiales;f__Lachnospiraceae;g__.Ruminococcus..torques.group	-0.826111	0.373503	0.0282124	1	0.830184
PGP49	k__Bacteria;p__Cyanobacteria;c__Melainabacteria;o__Gastranaerophilales;f__uncultured.bacterium;g__uncultured.bacterium	0.417332	0.188733	0.0282519	1	0.830184
PGP102	k__Bacteria;p__Firmicutes;c__Clostridia;o__Clostridiales;f__Lachnospiraceae;g__.Eubacterium..eligens.group	-0.808289	0.365579	0.0282693	1	0.830184
PGP105	k__Bacteria;p__Firmicutes;c__Clostridia;o__Clostridiales;f__Lachnospiraceae;g__.Eubacterium..eligens.group	-0.808289	0.365579	0.0282693	1	0.830184
PGP48	k__Bacteria;p__Firmicutes;c__Clostridia;o__Clostridiales;f__Lachnospiraceae;g__Moryella	0.749799	0.339133	0.0282731	1	0.830184
PGP68	k__Bacteria;p__Lentisphaerae;c__Lentisphaeria;o__Victivallales;f__Victivallaceae;g__Victivallis	-0.940459	0.425426	0.0282942	1	0.830184
PGP47	k__Bacteria;p__Cyanobacteria;c__Melainabacteria;o__Gastranaerophilales;f__uncultured.bacterium;g__uncultured.bacterium	0.571336	0.258619	0.0283967	1	0.830184
PGP111	k__Bacteria;p__Firmicutes;c__Clostridia;o__Clostridiales;f__Ruminococcaceae;__	0.64959	0.294109	0.0284324	1	0.830184
PGP76	k__Bacteria;p__Cyanobacteria;c__Melainabacteria;o__Gastranaerophilales;f__uncultured.bacterium;g__uncultured.bacterium	0.840841	0.380733	0.0284462	1	0.830184
PGP96	k__Bacteria;p__Firmicutes;c__Erysipelotrichia;o__Erysipelotrichales;f__Erysipelotrichaceae;g__Holdemania	-1.32458	0.600115	0.0285364	1	0.830184
PGP18	k__Bacteria;p__Firmicutes;c__Erysipelotrichia;o__Erysipelotrichales;f__Erysipelotrichaceae;g__Holdemania	-1.12262	0.508693	0.028561	1	0.830184
PGP103	k__Bacteria;p__Cyanobacteria;c__Melainabacteria;o__Gastranaerophilales;f__Clostridium.sp..K4410.MGS.306;g__Clostridium.sp..K4410.MGS.306	-0.89053	0.403637	0.0286035	1	0.830184
PGP106	k__Bacteria;p__Cyanobacteria;c__Melainabacteria;o__Gastranaerophilales;f__Clostridium.sp..K4410.MGS.306;g__Clostridium.sp..K4410.MGS.306	-0.89053	0.403637	0.0286035	1	0.830184
PGP75	k__Bacteria;p__Bacteroidetes;c__Bacteroidia;o__Bacteroidales;f__Barnesiellaceae;g__uncultured	-1.1852	0.537264	0.0286222	1	0.830184
PGP107	k__Bacteria;p__Firmicutes;c__Negativicutes;o__Selenomonadales;f__Veillonellaceae;g__Allisonella	1.35076	0.612333	0.0286277	1	0.830184
PGP29	k__Bacteria;p__Firmicutes;c__Bacilli;o__Lactobacillales;f__Streptococcaceae;g__Streptococcus	0.685114	0.31061	0.028643	1	0.830184
PGP58	k__Bacteria;p__Firmicutes;c__Clostridia;o__Clostridiales;f__Lachnospiraceae;g__.Ruminococcus..torques.group	-0.604158	0.273919	0.0286499	1	0.830184
PGP83	k__Bacteria;p__Bacteroidetes;c__Bacteroidia;o__Bacteroidales;f__Muribaculaceae;g__metagenome	0.954844	0.43297	0.0286695	1	0.830184
PGP38	k__Bacteria;p__Firmicutes;c__Clostridia;o__Clostridiales;f__Lachnospiraceae;g__.Ruminococcus..torques.group	-1.03291	0.468459	0.0286994	1	0.830184
PGP18	k__Bacteria;p__Bacteroidetes;c__Bacteroidia;o__Bacteroidales;f__Marinifilaceae;g__Butyricimonas	-1.27779	0.579822	0.0287815	1	0.830184
PGP94	k__Bacteria;p__Proteobacteria;c__Gammaproteobacteria;o__Betaproteobacteriales;f__Burkholderiaceae;g__Parasutterella	0.920593	0.417867	0.0288311	1	0.830184
PGP29	k__Bacteria;p__Firmicutes;c__Clostridia;o__Clostridiales;f__Ruminococcaceae;g__Ruminococcus.1	-0.582025	0.264243	0.0288645	1	0.830184
PGP81	k__Bacteria;p__Firmicutes;c__Clostridia;o__Clostridiales;f__Lachnospiraceae;g__Coprococcus.3	-1.18076	0.536478	0.0289846	1	0.830184
PGP102	k__Bacteria;p__Firmicutes;c__Erysipelotrichia;o__Erysipelotrichales;f__Erysipelotrichaceae;g__Faecalitalea	-0.741564	0.336971	0.0290039	1	0.830184
PGP105	k__Bacteria;p__Firmicutes;c__Erysipelotrichia;o__Erysipelotrichales;f__Erysipelotrichaceae;g__Faecalitalea	-0.741564	0.336971	0.0290039	1	0.830184
PGP72	k__Bacteria;p__Firmicutes;c__Clostridia;o__Clostridiales;f__Ruminococcaceae;g__Ruminococcaceae.UCG.002	-0.757969	0.344452	0.0290157	1	0.830184
PGP3	k__Bacteria;p__Synergistetes;c__Synergistia;o__Synergistales;f__Synergistaceae;g__Cloacibacillus	-0.380627	0.172983	0.0290255	1	0.830184
PGP29	k__Bacteria;p__Firmicutes;c__Clostridia;o__Clostridiales;f__Ruminococcaceae;g__.Eubacterium..coprostanoligenes.group	0.524605	0.238427	0.0290329	1	0.830184
PGP92	k__Bacteria;p__Firmicutes;c__Negativicutes;o__Selenomonadales;f__Acidaminococcaceae;g__Succiniclasticum	0.364793	0.165811	0.0290489	1	0.830184
PGP16	k__Bacteria;p__Firmicutes;c__Clostridia;o__Clostridiales;f__Lachnospiraceae;g__Lachnoclostridium	-0.406206	0.184666	0.0290754	1	0.830184
PGP28	k__Bacteria;p__Bacteroidetes;c__Bacteroidia;o__Bacteroidales;f__Bacteroidaceae;g__Bacteroides	-0.38794	0.176366	0.0290787	1	0.830184
PGP6	k__Bacteria;p__Bacteroidetes;c__Bacteroidia;o__Bacteroidales;f__Prevotellaceae;__	0.680134	0.309217	0.0290859	1	0.830184
PGP84	k__Bacteria;p__Firmicutes;c__Clostridia;o__Clostridiales;f__Christensenellaceae;g__Christensenellaceae.R.7.group	-0.451216	0.205271	0.0291867	1	0.830184
PGP96	k__Bacteria;p__Proteobacteria;c__Gammaproteobacteria;o__Betaproteobacteriales;f__Burkholderiaceae;g__Parasutterella	-1.55832	0.709104	0.0292266	1	0.830184
PGP10	k__Bacteria;p__Firmicutes;c__Clostridia;o__Clostridiales;f__Lachnospiraceae;g__.Eubacterium..fissicatena.group	0.547969	0.249425	0.0292747	1	0.830184
PGP115	k__Bacteria;p__Firmicutes;c__Clostridia;o__Clostridiales;f__Ruminococcaceae;g__Ruminiclostridium.5	1.01939	0.464099	0.0293072	1	0.830184
PGP50	k__Bacteria;p__Firmicutes;c__Clostridia;o__Clostridiales;f__Ruminococcaceae;__	-0.365576	0.16645	0.0293199	1	0.830184
PGP92	k__Bacteria;p__Firmicutes;c__Clostridia;o__Clostridiales;f__Lachnospiraceae;g__Fusicatenibacter	-0.396048	0.180348	0.0293409	1	0.830184
PGP44	k__Bacteria;p__Firmicutes;c__Clostridia;o__Clostridiales;f__Ruminococcaceae;g__Fournierella	-1.2205	0.555874	0.029369	1	0.830184
PGP83	k__Bacteria;p__Firmicutes;c__Clostridia;o__Clostridiales;f__Ruminococcaceae;g__Ruminococcaceae.NK4A214.group	0.960445	0.437686	0.0294614	1	0.830184
PGP116	k__Bacteria;p__Firmicutes;c__Clostridia;o__Clostridiales;f__Lachnospiraceae;g__Tyzzerella.4	-0.836851	0.381684	0.0295961	1	0.830184
PGP80	k__Bacteria;p__Firmicutes;c__Clostridia;o__Clostridiales;f__Lachnospiraceae;g__Coprococcus.3	-1.22692	0.559732	0.029636	1	0.830184
PGP23	k__Bacteria;p__Proteobacteria;c__Gammaproteobacteria;o__Enterobacteriales;f__Enterobacteriaceae;g__Klebsiella	-0.5842	0.266548	0.0296548	1	0.830184
PGP26	k__Bacteria;p__Bacteroidetes;c__Bacteroidia;o__Bacteroidales;f__Prevotellaceae;g__uncultured	0.769338	0.351328	0.0297965	1	0.830184
PGP103	k__Bacteria;p__Firmicutes;c__Clostridia;o__Clostridiales;f__Ruminococcaceae;g__Anaerofilum	0.894003	0.408452	0.0298734	1	0.830184
PGP106	k__Bacteria;p__Firmicutes;c__Clostridia;o__Clostridiales;f__Ruminococcaceae;g__Anaerofilum	0.894003	0.408452	0.0298734	1	0.830184
PGP69	k__Bacteria;p__Firmicutes;c__Clostridia;o__Clostridiales;f__Ruminococcaceae;g__Ruminococcus.1	-0.742948	0.33954	0.0299221	1	0.830184
PGP104	k__Bacteria;p__Proteobacteria;c__Gammaproteobacteria;o__Pseudomonadales;f__Pseudomonadaceae;g__Pseudomonas	1.08002	0.493601	0.0299263	1	0.830184
PGP52	k__Bacteria;p__Bacteroidetes;c__Bacteroidia;o__Bacteroidales;f__Prevotellaceae;g__Prevotella.2	0.670043	0.306254	0.0299395	1	0.830184
PGP47	k__Bacteria;p__Actinobacteria;c__Coriobacteriia;o__Coriobacteriales;f__Coriobacteriaceae;g__Collinsella	0.583479	0.26685	0.0300378	1	0.830184
PGP93	k__Bacteria;p__Firmicutes;c__Clostridia;o__Clostridiales;f__Lachnospiraceae;g__.Eubacterium..eligens.group	0.801204	0.366511	0.0300756	1	0.830184
PGP96	k__Bacteria;p__Firmicutes;c__Clostridia;o__Clostridiales;f__Ruminococcaceae;g__DTU089	1.28814	0.589493	0.0301405	1	0.830184
PGP41	k__Bacteria;p__Proteobacteria;c__Deltaproteobacteria;o__Desulfovibrionales;f__Desulfovibrionaceae;g__Desulfovibrio	1.44289	0.660436	0.0301708	1	0.830184
PGP22	k__Bacteria;p__Firmicutes;c__Clostridia;o__Clostridiales;f__Ruminococcaceae;g__Ruminococcaceae.UCG.013	-0.703269	0.321913	0.0301783	1	0.830184
PGP48	k__Bacteria;p__Bacteroidetes;c__Bacteroidia;o__Bacteroidales;f__Prevotellaceae;g__Prevotella.2	-0.536209	0.245509	0.0302216	1	0.830184
PGP5	k__Bacteria;p__Firmicutes;c__Clostridia;o__Clostridiales;f__Lachnospiraceae;g__.Eubacterium..eligens.group	0.557367	0.255365	0.0303294	1	0.830184
PGP60	k__Bacteria;p__Firmicutes;c__Bacilli;o__Bacillales;f__Listeriaceae;g__Brochothrix	0.367452	0.168395	0.0303705	1	0.830184
PGP1	k__Bacteria;p__Firmicutes;c__Clostridia;o__Clostridiales;f__Lachnospiraceae;g__Tyzzerella.4	0.32144	0.147309	0.030371	1	0.830184
PGP68	k__Bacteria;p__Firmicutes;c__Clostridia;o__Clostridiales;f__Lachnospiraceae;g__Oribacterium	-0.637891	0.292424	0.0304227	1	0.830184
PGP25	k__Bacteria;p__Firmicutes;c__Clostridia;o__Clostridiales;f__Ruminococcaceae;g__UBA1819	0.512324	0.234972	0.0305002	1	0.830184
PGP85	k__Bacteria;p__Firmicutes;c__Clostridia;o__Clostridiales;f__Lachnospiraceae;g__.Ruminococcus..torques.group	1.00706	0.462115	0.0305852	1	0.830184
PGP44	k__Bacteria;p__Lentisphaerae;c__Lentisphaeria;o__Victivallales;f__Victivallaceae;g__Victivallis	-1.27373	0.584562	0.0306069	1	0.830184
PGP64	k__Bacteria;p__Lentisphaerae;c__Lentisphaeria;o__Victivallales;f__Victivallaceae;g__Victivallis	-1.082	0.497059	0.030769	1	0.830184
PGP12	k__Bacteria;p__Proteobacteria;c__Deltaproteobacteria;o__Desulfovibrionales;f__Desulfovibrionaceae;g__uncultured	1.25039	0.574421	0.03077	1	0.830184
PGP12	k__Bacteria;p__Firmicutes;c__Clostridia;o__Clostridiales;f__Ruminococcaceae;g__Subdoligranulum	1.15454	0.53052	0.0308111	1	0.830184
PGP36	k__Bacteria;p__Firmicutes;c__Clostridia;o__Clostridiales;f__Ruminococcaceae;g__Intestinimonas	-0.51913	0.238554	0.0308184	1	0.830184
PGP78	k__Bacteria;p__Firmicutes;c__Clostridia;o__Clostridiales;f__Lachnospiraceae;g__Coprococcus.3	0.875104	0.402152	0.0308256	1	0.830184
PGP100	k__Bacteria;p__Firmicutes;c__Clostridia;o__Clostridiales;f__Ruminococcaceae;g__Ruminococcus.1	0.658045	0.302462	0.030858	1	0.830184
PGP32	k__Bacteria;p__Firmicutes;c__Clostridia;o__Clostridiales;f__Lachnospiraceae;g__.Eubacterium..fissicatena.group	-0.401785	0.184731	0.0309083	1	0.830184
PGP68	k__Bacteria;p__Firmicutes;c__Erysipelotrichia;o__Erysipelotrichales;f__Erysipelotrichaceae;g__Holdemanella	0.839462	0.386097	0.0309648	1	0.830184
PGP83	k__Bacteria;p__Proteobacteria;c__Alphaproteobacteria;o__Rhodospirillales;f__uncultured.Ambiguous_taxa	1.07025	0.492266	0.0309725	1	0.830184
PGP103	k__Bacteria;p__Firmicutes;c__Clostridia;o__Clostridiales;f__Ruminococcaceae;g__Ruminococcaceae.UCG.002	0.714737	0.328791	0.0309946	1	0.830184
PGP106	k__Bacteria;p__Firmicutes;c__Clostridia;o__Clostridiales;f__Ruminococcaceae;g__Ruminococcaceae.UCG.002	0.714737	0.328791	0.0309946	1	0.830184
PGP73	k__Bacteria;p__Firmicutes;c__Clostridia;o__Clostridiales;f__Christensenellaceae;g__Christensenellaceae.R.7.group	0.678914	0.312383	0.0310324	1	0.830184
PGP76	k__Bacteria;p__Proteobacteria;c__Gammaproteobacteria;o__Enterobacteriales;f__Enterobacteriaceae;__	0.710591	0.326966	0.0310366	1	0.830184
PGP102	k__Bacteria;p__Firmicutes;c__Clostridia;o__Clostridiales;f__Lachnospiraceae;g__Lachnospira	-0.851143	0.391686	0.0310566	1	0.830184
PGP105	k__Bacteria;p__Firmicutes;c__Clostridia;o__Clostridiales;f__Lachnospiraceae;g__Lachnospira	-0.851143	0.391686	0.0310566	1	0.830184
PGP103	k__Bacteria;p__Firmicutes;c__Negativicutes;o__Selenomonadales;f__Acidaminococcaceae;g__Succiniclasticum	0.774875	0.356595	0.0310595	1	0.830184
PGP106	k__Bacteria;p__Firmicutes;c__Negativicutes;o__Selenomonadales;f__Acidaminococcaceae;g__Succiniclasticum	0.774875	0.356595	0.0310595	1	0.830184
PGP25	k__Bacteria;p__Firmicutes;c__Clostridia;o__Clostridiales;f__Lachnospiraceae;g__.Eubacterium..xylanophilum.group	-0.615709	0.28352	0.031161	1	0.830184
PGP13	k__Bacteria;p__Firmicutes;c__Clostridia;o__Clostridiales;f__Lachnospiraceae;g__.Ruminococcus..torques.group	-0.749251	0.345025	0.0311666	1	0.830184
PGP91	k__Bacteria;p__Firmicutes;c__Clostridia;o__Clostridiales;f__Lachnospiraceae;g__Hungatella	-0.653546	0.301274	0.0313442	1	0.830184
PGP115	k__Bacteria;p__Firmicutes;c__Clostridia;o__Clostridiales;f__Lachnospiraceae;g__.Ruminococcus..gnavus.group	-0.745422	0.343637	0.0313489	1	0.830184
PGP24	k__Bacteria;p__Firmicutes;c__Clostridia;o__Clostridiales;f__Ruminococcaceae;g__Ruminococcaceae.UCG.013	0.410179	0.189198	0.0314436	1	0.830184
PGP76	k__Bacteria;p__Tenericutes;c__Mollicutes;o__Mollicutes.RF39;f__gut.metagenome;g__gut.metagenome	-0.796756	0.367708	0.0315341	1	0.830184
PGP75	k__Bacteria;p__Firmicutes;c__Clostridia;o__Clostridiales;f__Lachnospiraceae;g__Hungatella	0.777891	0.359086	0.031574	1	0.830184
PGP86	k__Bacteria;p__Firmicutes;c__Clostridia;o__Clostridiales;f__Lachnospiraceae;g__Lachnoclostridium	0.361276	0.166903	0.0317074	1	0.830184
PGP86	k__Bacteria;p__Firmicutes;c__Clostridia;o__Clostridiales;f__Lachnospiraceae;g__Coprococcus.3	0.47408	0.219121	0.0317879	1	0.830184
PGP50	k__Bacteria;p__Proteobacteria;c__Deltaproteobacteria;o__Desulfovibrionales;f__Desulfovibrionaceae;g__uncultured	-0.508342	0.235001	0.0318195	1	0.830184
PGP27	k__Bacteria;p__Firmicutes;c__Clostridia;o__Clostridiales;f__Lachnospiraceae;g__Coprococcus.3	0.610705	0.282336	0.0318279	1	0.830184
PGP2	k__Bacteria;p__Firmicutes;c__Erysipelotrichia;o__Erysipelotrichales;f__Erysipelotrichaceae;g__Catenibacterium	-0.70879	0.327871	0.0319252	1	0.830184
PGP48	k__Bacteria;p__Firmicutes;c__Clostridia;o__Clostridiales;f__Lachnospiraceae;g__Coprococcus.2	0.677974	0.313635	0.0319354	1	0.830184
PGP111	k__Bacteria;p__Firmicutes;c__Clostridia;o__Clostridiales;f__Ruminococcaceae;g__Fournierella	0.85391	0.395088	0.0319629	1	0.830184
PGP91	k__Bacteria;p__Proteobacteria;c__Gammaproteobacteria;o__Enterobacteriales;f__Enterobacteriaceae;__	-0.786392	0.364191	0.0321226	1	0.830184
PGP67	k__Bacteria;p__Firmicutes;c__Clostridia;o__Clostridiales;f__Ruminococcaceae;g__Ruminococcaceae.UCG.002	-0.605084	0.28064	0.0323751	1	0.830184
PGP65	k__Bacteria;p__Firmicutes;c__Clostridia;o__Clostridiales;f__Clostridiaceae.1;g__Clostridium.sensu.stricto.1	0.780409	0.361982	0.0323871	1	0.830184
PGP71	k__Bacteria;p__Proteobacteria;c__Deltaproteobacteria;o__Desulfovibrionales;f__Desulfovibrionaceae;g__uncultured	-1.09556	0.508173	0.0323915	1	0.830184
PGP115	k__Bacteria;p__Firmicutes;c__Clostridia;o__Clostridiales;f__Lachnospiraceae;g__.Eubacterium..eligens.group	-0.922664	0.427978	0.0323924	1	0.830184
PGP14	k__Bacteria;p__Firmicutes;c__Clostridia;o__Clostridiales;f__Lachnospiraceae;g__.Eubacterium..eligens.group	-1.23982	0.575155	0.0324117	1	0.830184
PGP95	k__Bacteria;p__Firmicutes;c__Erysipelotrichia;o__Erysipelotrichales;f__Erysipelotrichaceae;g__.Clostridium..innocuum.group	-1.3508	0.626733	0.0324378	1	0.830184
PGP64	k__Bacteria;p__Firmicutes;c__Clostridia;o__Clostridiales;f__Ruminococcaceae;g__Ruminococcus.2	0.973192	0.451629	0.0324735	1	0.830184
PGP107	k__Bacteria;p__Firmicutes;c__Clostridia;o__Clostridiales;f__Ruminococcaceae;g__Ruminococcus.1	-1.27569	0.592227	0.032536	1	0.830184
PGP102	k__Bacteria;p__Proteobacteria;c__Gammaproteobacteria;o__Enterobacteriales;f__Enterobacteriaceae;g__Escherichia.Shigella	0.72404	0.336257	0.0326019	1	0.830184
PGP105	k__Bacteria;p__Proteobacteria;c__Gammaproteobacteria;o__Enterobacteriales;f__Enterobacteriaceae;g__Escherichia.Shigella	0.72404	0.336257	0.0326019	1	0.830184
PGP92	k__Bacteria;p__Firmicutes;c__Erysipelotrichia;o__Erysipelotrichales;f__Erysipelotrichaceae;g__Dielma	-0.396241	0.184044	0.0326229	1	0.830184
PGP99	k__Bacteria;p__Firmicutes;c__Clostridia;o__Clostridiales;f__Lachnospiraceae;g__Tyzzerella.4	0.541533	0.251547	0.0326361	1	0.830184
PGP14	k__Bacteria;p__Firmicutes;c__Clostridia;o__Clostridiales;f__Lachnospiraceae;g__Lachnospira	-1.32582	0.615979	0.0326705	1	0.830184
PGP78	k__Bacteria;p__Firmicutes;c__Clostridia;o__Clostridiales;f__Ruminococcaceae;g__Intestinimonas	0.754394	0.350781	0.0328113	1	0.830184
PGP111	k__Bacteria;p__Proteobacteria;c__Gammaproteobacteria;o__Betaproteobacteriales;f__Burkholderiaceae;g__Sutterella	0.824939	0.38359	0.0328144	1	0.830184
PGP28	k__Bacteria;p__Firmicutes;c__Clostridia;o__Clostridiales;f__Ruminococcaceae;g__Subdoligranulum	-0.459079	0.21348	0.0328244	1	0.830184
PGP80	k__Bacteria;p__Bacteroidetes;c__Bacteroidia;o__Bacteroidales;f__Prevotellaceae;__	1.05862	0.492687	0.0329674	1	0.830184
PGP60	k__Bacteria;p__Firmicutes;c__Clostridia;o__Clostridiales;f__Ruminococcaceae;g__Oscillibacter	0.449222	0.209191	0.0330678	1	0.830184
PGP50	k__Bacteria;p__Bacteroidetes;c__Bacteroidia;o__Bacteroidales;f__Prevotellaceae;g__Paraprevotella	-0.483291	0.225219	0.0331934	1	0.830184
PGP72	k__Bacteria;p__Firmicutes;c__Erysipelotrichia;o__Erysipelotrichales;f__Erysipelotrichaceae;g__Dielma	0.889109	0.414699	0.0333466	1	0.830184
PGP97	k__Bacteria;p__Firmicutes;c__Erysipelotrichia;o__Erysipelotrichales;f__Erysipelotrichaceae;g__Faecalitalea	-0.758088	0.353695	0.0333991	1	0.830184
PGP112	k__Bacteria;p__Firmicutes;c__Clostridia;o__Clostridiales;f__Ruminococcaceae;g__Subdoligranulum	0.358802	0.167493	0.0334921	1	0.830184
PGP68	k__Bacteria;p__Firmicutes;c__Clostridia;o__Clostridiales;f__Ruminococcaceae;g__Anaerotruncus	0.761108	0.355738	0.0337113	1	0.830184
PGP7	k__Bacteria;p__Firmicutes;c__Clostridia;o__Clostridiales;f__Ruminococcaceae;g__UBA1819	-0.863406	0.403636	0.0337482	1	0.830184
PGP11	k__Bacteria;p__Firmicutes;c__Clostridia;o__Clostridiales;f__Ruminococcaceae;g__Anaerotruncus	0.593268	0.277369	0.0337613	1	0.830184
PGP3	k__Bacteria;p__Bacteroidetes;c__Bacteroidia;o__Bacteroidales;f__Prevotellaceae;g__Prevotella.2	0.365164	0.170728	0.0337648	1	0.830184
PGP8	k__Bacteria;p__Bacteroidetes;c__Bacteroidia;o__Bacteroidales;f__Barnesiellaceae;g__Coprobacter	0.928596	0.43417	0.0337717	1	0.830184
PGP116	k__Bacteria;p__Bacteroidetes;c__Bacteroidia;o__Bacteroidales;f__Tannerellaceae;g__Parabacteroides	1.20636	0.564119	0.0337962	1	0.830184
PGP114	k__Bacteria;p__Firmicutes;c__Clostridia;o__Clostridiales;f__Ruminococcaceae;g__Ruminococcus.1	-0.8153	0.381412	0.0338703	1	0.830184
PGP24	k__Bacteria;p__Firmicutes;c__Clostridia;o__Clostridiales;f__Lachnospiraceae;g__Fusicatenibacter	-0.378514	0.177134	0.0339283	1	0.830184
PGP22	k__Bacteria;p__Firmicutes;c__Clostridia;o__Clostridiales;f__Lachnospiraceae;g__Lachnospira	-0.707257	0.331069	0.0339777	1	0.830184
PGP49	k__Bacteria;p__Firmicutes;c__Clostridia;o__Clostridiales;f__Lachnospiraceae;g__.Ruminococcus..gnavus.group	0.304048	0.142405	0.0340763	1	0.830184
PGP11	k__Bacteria;p__Firmicutes;c__Clostridia;o__Clostridiales;f__Lachnospiraceae;g__.Eubacterium..fissicatena.group	0.541236	0.253543	0.0341097	1	0.830184
PGP4	k__Bacteria;p__Tenericutes;c__Mollicutes;o__Mollicutes.RF39;f__gut.metagenome;g__gut.metagenome	-0.678185	0.317758	0.0341433	1	0.830184
PGP96	k__Bacteria;p__Firmicutes;c__Clostridia;o__Clostridiales;f__Ruminococcaceae;g__Ruminiclostridium.5	1.43208	0.671099	0.0341729	1	0.830184
PGP22	k__Bacteria;p__Firmicutes;c__Clostridia;o__Clostridiales;f__Lachnospiraceae;g__.Eubacterium..ventriosum.group	-0.693374	0.32502	0.0342227	1	0.830184
PGP50	k__Bacteria;p__Proteobacteria;c__Gammaproteobacteria;o__Betaproteobacteriales;f__Burkholderiaceae;g__Parasutterella	0.510867	0.239551	0.0342831	1	0.830184
PGP92	k__Bacteria;p__Firmicutes;c__Erysipelotrichia;o__Erysipelotrichales;f__Erysipelotrichaceae;g__.Clostridium..innocuum.group	-0.344943	0.161792	0.0343314	1	0.830184
PGP109	k__Bacteria;p__Firmicutes;c__Negativicutes;o__Selenomonadales;f__Veillonellaceae;g__Megasphaera	-0.849529	0.39853	0.034362	1	0.830184
PGP79	k__Bacteria;p__Firmicutes;c__Clostridia;o__Clostridiales;f__Ruminococcaceae;g__uncultured	-0.853045	0.40034	0.0344332	1	0.830184
PGP49	k__Bacteria;p__Firmicutes;c__Clostridia;o__Clostridiales;f__Peptostreptococcaceae;g__Romboutsia	0.386096	0.181199	0.0344344	1	0.830184
PGP91	k__Bacteria;p__Firmicutes;c__Clostridia;o__Clostridiales;f__Lachnospiraceae;g__Blautia	0.897079	0.42114	0.0344901	1	0.830184
PGP7	k__Bacteria;p__Proteobacteria;c__Deltaproteobacteria;o__Desulfovibrionales;f__Desulfovibrionaceae;g__uncultured	1.09178	0.512882	0.0346079	1	0.830184
PGP44	k__Bacteria;p__Firmicutes;c__Clostridia;o__Clostridiales;f__Lachnospiraceae;g__.Ruminococcus..gauvreauii.group	1.26227	0.593029	0.0346249	1	0.830184
PGP10	k__Bacteria;p__Firmicutes;c__Clostridia;o__Clostridiales;f__Ruminococcaceae;g__Ruminococcus.1	0.569688	0.267711	0.0346687	1	0.830184
PGP111	k__Bacteria;p__Proteobacteria;c__Gammaproteobacteria;o__Betaproteobacteriales;f__Burkholderiaceae;g__Parasutterella	-0.90086	0.423357	0.0346769	1	0.830184
PGP77	k__Bacteria;p__Firmicutes;c__Clostridia;o__Clostridiales;f__Lachnospiraceae;g__Tyzzerella.4	0.393768	0.185081	0.034707	1	0.830184
PGP86	k__Bacteria;p__Firmicutes;c__Clostridia;o__Clostridiales;f__Ruminococcaceae;g__Intestinimonas	0.406666	0.191153	0.0347154	1	0.830184
PGP97	k__Bacteria;p__Firmicutes;c__Clostridia;o__Clostridiales;f__Lachnospiraceae;g__Lachnospira	-0.874159	0.411072	0.0347914	1	0.830184
PGP11	k__Bacteria;p__Firmicutes;c__Clostridia;o__Clostridiales;f__Peptostreptococcaceae;g__Romboutsia	0.640468	0.30128	0.0348516	1	0.830184
PGP54	k__Bacteria;p__Firmicutes;c__Erysipelotrichia;o__Erysipelotrichales;f__Erysipelotrichaceae;g__Holdemanella	0.597712	0.281252	0.0349055	1	0.830184
PGP55	k__Bacteria;p__Firmicutes;c__Erysipelotrichia;o__Erysipelotrichales;f__Erysipelotrichaceae;g__Holdemanella	0.732045	0.344462	0.0349055	1	0.830184
PGP85	k__Bacteria;p__Firmicutes;c__Clostridia;o__Clostridiales;f__Lachnospiraceae;g__.Eubacterium..ventriosum.group	-0.906074	0.426453	0.0349489	1	0.830184
PGP56	k__Bacteria;p__Firmicutes;c__Clostridia;o__Clostridiales;f__Peptostreptococcaceae;g__Romboutsia	0.495943	0.233439	0.0349632	1	0.830184
PGP57	k__Bacteria;p__Firmicutes;c__Clostridia;o__Clostridiales;f__Peptostreptococcaceae;g__Romboutsia	0.607403	0.285904	0.0349632	1	0.830184
PGP60	k__Bacteria;p__Firmicutes;c__Clostridia;o__Clostridiales;f__Lachnospiraceae;g__Lachnospiraceae.UCG.004	0.479818	0.225924	0.0350223	1	0.830184
PGP77	k__Bacteria;p__Firmicutes;c__Clostridia;o__Clostridiales;f__Lachnospiraceae;g__.Ruminococcus..torques.group	-0.646142	0.304258	0.0350345	1	0.830184
PGP25	k__Bacteria;p__Firmicutes;c__Clostridia;o__Clostridiales;f__Lachnospiraceae;g__.Eubacterium..ventriosum.group	-0.591795	0.278979	0.0352364	1	0.830184
PGP67	k__Bacteria;p__Firmicutes;c__Clostridia;o__Clostridiales;f__Lachnospiraceae;g__Lachnoclostridium	0.599154	0.282688	0.0353899	1	0.830184
PGP39	k__Bacteria;p__Firmicutes;c__Clostridia;o__Clostridiales;f__Lachnospiraceae;g__.Eubacterium..eligens.group	-0.82644	0.389985	0.0354184	1	0.830184
PGP10	k__Bacteria;p__Bacteroidetes;c__Bacteroidia;o__Bacteroidales;f__Prevotellaceae;g__Paraprevotella	-0.663606	0.313151	0.0354212	1	0.830184
PGP10	k__Bacteria;p__Firmicutes;c__Clostridia;o__Clostridiales;f__Lachnospiraceae;g__Coprococcus.2	-0.648259	0.30596	0.0354516	1	0.830184
PGP46	k__Bacteria;p__Firmicutes;c__Clostridia;o__Clostridiales;f__Lachnospiraceae;g__Lachnospiraceae.UCG.004	-0.513606	0.242434	0.0354717	1	0.830184
PGP9	k__Bacteria;p__Firmicutes;c__Clostridia;o__Clostridiales;f__Lachnospiraceae;g__Blautia	0.681398	0.321656	0.0354829	1	0.830184
PGP65	k__Bacteria;p__Firmicutes;c__Clostridia;o__Clostridiales;f__Lachnospiraceae;g__Lachnospira	-0.859057	0.405588	0.0355132	1	0.830184
PGP13	k__Bacteria;p__Firmicutes;c__Clostridia;o__Clostridiales;f__Lachnospiraceae;g__Lachnospira	0.686827	0.324333	0.0355469	1	0.830184
PGP71	k__Bacteria;p__Firmicutes;c__Clostridia;o__Clostridiales;f__Lachnospiraceae;g__Lachnospira	1.02412	0.483625	0.0355528	1	0.830184
PGP15	k__Bacteria;p__Firmicutes;c__Clostridia;o__Clostridiales;f__Lachnospiraceae;g__Fusicatenibacter	0.855212	0.40417	0.0356924	1	0.830184
PGP43	k__Bacteria;p__Firmicutes;c__Clostridia;o__Clostridiales;f__Ruminococcaceae;g__Ruminococcaceae.NK4A214.group	-0.890121	0.420836	0.0357651	1	0.830184
PGP113	k__Bacteria;p__Firmicutes;c__Clostridia;o__Clostridiales;f__Ruminococcaceae;g__Ruminococcaceae.UCG.013	0.68391	0.323371	0.0357815	1	0.830184
PGP35	k__Bacteria;p__Firmicutes;c__Negativicutes;o__Selenomonadales;f__Acidaminococcaceae;g__Phascolarctobacterium	-0.967341	0.457712	0.035912	1	0.830184
PGP94	k__Bacteria;p__Proteobacteria;c__Deltaproteobacteria;o__Desulfovibrionales;f__Desulfovibrionaceae;g__Desulfovibrio	-0.808652	0.382702	0.0359484	1	0.830184
PGP90	k__Bacteria;p__Firmicutes;c__Clostridia;o__Clostridiales;f__Ruminococcaceae;g__Fournierella	0.776186	0.36734	0.0359498	1	0.830184
PGP93	k__Bacteria;p__Firmicutes;c__Clostridia;o__Clostridiales;f__Peptostreptococcaceae;g__Terrisporobacter	-0.766007	0.362612	0.0359951	1	0.830184
PGP44	k__Bacteria;p__Firmicutes;c__Clostridia;o__Clostridiales;f__Lachnospiraceae;g__Moryella	1.25115	0.5924	0.0360363	1	0.830184
PGP50	k__Bacteria;p__Firmicutes;c__Clostridia;o__Clostridiales;f__Lachnospiraceae;g__Lachnospiraceae.UCG.008	-0.509255	0.241156	0.0360598	1	0.830184
PGP55	k__Bacteria;p__Bacteroidetes;c__Bacteroidia;o__Bacteroidales;f__Prevotellaceae;g__uncultured	-0.669421	0.31714	0.0361396	1	0.830184
PGP54	k__Bacteria;p__Bacteroidetes;c__Bacteroidia;o__Bacteroidales;f__Prevotellaceae;g__uncultured	-0.54658	0.258943	0.0361396	1	0.830184
PGP104	k__Bacteria;p__Firmicutes;c__Clostridia;o__Clostridiales;f__Lachnospiraceae;g__Dorea	-1.15033	0.545017	0.0361552	1	0.830184
PGP67	k__Bacteria;p__Firmicutes;c__Clostridia;o__Clostridiales;f__Lachnospiraceae;g__.Eubacterium..fissicatena.group	0.616391	0.292095	0.0361888	1	0.830184
PGP101	k__Bacteria;p__Bacteroidetes;c__Bacteroidia;o__Bacteroidales;f__Muribaculaceae;g__uncultured.bacterium	-1.56754	0.742971	0.0362258	1	0.830184
PGP36	k__Bacteria;p__Firmicutes;c__Clostridia;o__Clostridiales;f__Lachnospiraceae;g__.Eubacterium..ventriosum.group	0.555648	0.263401	0.0362531	1	0.830184
PGP75	k__Bacteria;p__Firmicutes;c__Clostridia;o__Clostridiales;f__Lachnospiraceae;g__Oribacterium	-0.775105	0.367487	0.0362797	1	0.830184
PGP28	k__Bacteria;p__Bacteroidetes;c__Bacteroidia;o__Bacteroidales;f__Barnesiellaceae;g__Barnesiella	0.442488	0.209797	0.0362872	1	0.830184
PGP6	k__Bacteria;p__Bacteroidetes;c__Bacteroidia;o__Bacteroidales;f__Muribaculaceae;g__metagenome	0.658462	0.312205	0.0362915	1	0.830184
PGP64	k__Bacteria;p__Firmicutes;c__Clostridia;o__Clostridiales;f__Lachnospiraceae;g__Lachnospiraceae.UCG.004	-0.881142	0.417856	0.0363216	1	0.830184
PGP83	k__Bacteria;p__Lentisphaerae;c__Lentisphaeria;o__Victivallales;f__Victivallaceae;g__Victivallis	-1.06126	0.50335	0.0363502	1	0.830184
PGP113	k__Bacteria;p__Firmicutes;c__Clostridia;o__Clostridiales;f__Ruminococcaceae;g__Subdoligranulum	0.679928	0.32273	0.0364906	1	0.830184
PGP32	k__Bacteria;p__Firmicutes;c__Clostridia;o__Clostridiales;f__Ruminococcaceae;__	0.361167	0.17149	0.0365568	1	0.830184
PGP63	k__Bacteria;p__Firmicutes;c__Clostridia;o__Clostridiales;f__Lachnospiraceae;g__Anaerostipes	1.0122	0.480698	0.0365874	1	0.830184
PGP54	k__Bacteria;p__Proteobacteria;c__Deltaproteobacteria;o__Desulfovibrionales;f__Desulfovibrionaceae;g__Bilophila	-0.584383	0.277546	0.0366017	1	0.830184
PGP55	k__Bacteria;p__Proteobacteria;c__Deltaproteobacteria;o__Desulfovibrionales;f__Desulfovibrionaceae;g__Bilophila	-0.71572	0.339923	0.0366017	1	0.830184
PGP22	k__Bacteria;p__Bacteroidetes;c__Bacteroidia;o__Bacteroidales;f__Prevotellaceae;g__Prevotella.9	0.597449	0.283844	0.0366621	1	0.830184
PGP103	k__Bacteria;p__Proteobacteria;c__Alphaproteobacteria;o__Rhodospirillales;f__uncultured.Ambiguous_taxa	-0.922949	0.438676	0.0367424	1	0.830184
PGP106	k__Bacteria;p__Proteobacteria;c__Alphaproteobacteria;o__Rhodospirillales;f__uncultured.Ambiguous_taxa	-0.922949	0.438676	0.0367424	1	0.830184
PGP3	k__Bacteria;p__Proteobacteria;c__Gammaproteobacteria;o__Betaproteobacteriales;f__Burkholderiaceae;g__Parasutterella	0.499302	0.237435	0.0368342	1	0.830184
PGP79	k__Bacteria;p__Firmicutes;c__Clostridia;o__Clostridiales;f__Ruminococcaceae;g__Fournierella	0.946476	0.450224	0.0368935	1	0.830184
PGP73	k__Bacteria;p__Firmicutes;c__Clostridia;o__Clostridiales;f__Ruminococcaceae;g__Intestinimonas	0.766426	0.364759	0.0369869	1	0.830184
PGP97	k__Bacteria;p__Proteobacteria;c__Gammaproteobacteria;o__Enterobacteriales;f__Enterobacteriaceae;g__Escherichia.Shigella	0.74113	0.352924	0.0370947	1	0.830184
PGP5	k__Bacteria;p__Firmicutes;c__Erysipelotrichia;o__Erysipelotrichales;f__Erysipelotrichaceae;g__Erysipelatoclostridium	-0.429017	0.204299	0.0370971	1	0.830184
PGP35	k__Bacteria;p__Firmicutes;c__Clostridia;o__Clostridiales;f__Peptostreptococcaceae;g__Intestinibacter	0.807285	0.384502	0.0371313	1	0.830184
PGP62	k__Bacteria;p__Firmicutes;c__Erysipelotrichia;o__Erysipelotrichales;f__Erysipelotrichaceae;g__Erysipelatoclostridium	-0.496332	0.236406	0.0371378	1	0.830184
PGP35	k__Bacteria;p__Proteobacteria;c__Alphaproteobacteria;o__Rhodospirillales;f__uncultured.Ambiguous_taxa	-0.958625	0.457028	0.0373138	1	0.830184
PGP51	k__Bacteria;p__Proteobacteria;c__Gammaproteobacteria;o__Betaproteobacteriales;f__Burkholderiaceae;g__Parasutterella	0.506356	0.241488	0.0373768	1	0.830184
PGP61	k__Bacteria;p__Firmicutes;c__Clostridia;o__Clostridiales;f__Ruminococcaceae;g__.Eubacterium..coprostanoligenes.group	-0.678031	0.323366	0.0373791	1	0.830184
PGP10	k__Bacteria;p__Firmicutes;c__Clostridia;o__Clostridiales;f__Lachnospiraceae;g__Dorea	-0.641669	0.306049	0.0373939	1	0.830184
PGP109	k__Bacteria;p__Firmicutes;c__Negativicutes;o__Selenomonadales;f__Veillonellaceae;g__Megamonas	-0.702491	0.335124	0.037431	1	0.830184
PGP88	k__Bacteria;p__Bacteroidetes;c__Bacteroidia;o__Bacteroidales;f__Muribaculaceae;g__metagenome	0.793152	0.378387	0.0374374	1	0.830184
PGP89	k__Bacteria;p__Bacteroidetes;c__Bacteroidia;o__Bacteroidales;f__Muribaculaceae;g__metagenome	1.12169	0.53512	0.0374374	1	0.830184
PGP86	k__Bacteria;p__Tenericutes;c__Mollicutes;o__Mollicutes.RF39;f__gut.metagenome;g__gut.metagenome	-0.432513	0.206355	0.0374534	1	0.830184
PGP6	k__Bacteria;p__Firmicutes;c__Bacilli;o__Lactobacillales;f__Streptococcaceae;g__Streptococcus	-0.731715	0.349115	0.0374578	1	0.830184
PGP17	k__Bacteria;p__Firmicutes;c__Erysipelotrichia;o__Erysipelotrichales;f__Erysipelotrichaceae;g__Dielma	0.897568	0.428369	0.0375117	1	0.830184
PGP52	k__Bacteria;p__Firmicutes;c__Negativicutes;o__Selenomonadales;f__Acidaminococcaceae;g__Phascolarctobacterium	0.859276	0.410114	0.0375206	1	0.830184
PGP71	k__Bacteria;p__Firmicutes;c__Clostridia;o__Clostridiales;f__Ruminococcaceae;g__.Eubacterium..coprostanoligenes.group	-0.787044	0.375891	0.0376471	1	0.830184
PGP100	k__Bacteria;p__Bacteroidetes;c__Bacteroidia;o__Bacteroidales;f__Prevotellaceae;g__Paraprevotella	-0.741396	0.354093	0.0376488	1	0.830184
PGP62	k__Bacteria;p__Firmicutes;c__Erysipelotrichia;o__Erysipelotrichales;f__Erysipelotrichaceae;g__Erysipelotrichaceae.UCG.003	0.632464	0.302095	0.0376669	1	0.830184
PGP83	k__Bacteria;p__Firmicutes;c__Erysipelotrichia;o__Erysipelotrichales;f__Erysipelotrichaceae;g__Holdemanella	0.956018	0.456701	0.037692	1	0.830184
PGP34	k__Bacteria;p__Firmicutes;c__Clostridia;o__Clostridiales;f__Peptostreptococcaceae;g__Terrisporobacter	0.539257	0.257664	0.0377321	1	0.830184
PGP2	k__Bacteria;p__Firmicutes;c__Clostridia;o__Clostridiales;f__Lachnospiraceae;g__.Eubacterium..eligens.group	0.695888	0.332724	0.0378574	1	0.830184
PGP96	k__Bacteria;p__Bacteroidetes;c__Bacteroidia;o__Bacteroidales;f__Prevotellaceae;g__Alloprevotella	1.30525	0.624253	0.037911	1	0.830184
PGP20	k__Bacteria;p__Firmicutes;c__Clostridia;o__Clostridiales;f__Ruminococcaceae;g__Ruminococcaceae.UCG.005	-0.503642	0.24099	0.0380023	1	0.830184
PGP36	k__Bacteria;p__Firmicutes;c__Clostridia;o__Clostridiales;f__Lachnospiraceae;g__.Eubacterium..xylanophilum.group	0.559718	0.267903	0.0380599	1	0.830184
PGP103	k__Bacteria;p__Firmicutes;c__Clostridia;o__Clostridiales;f__Peptostreptococcaceae;g__Terrisporobacter	0.822132	0.393549	0.0380814	1	0.830184
PGP106	k__Bacteria;p__Firmicutes;c__Clostridia;o__Clostridiales;f__Peptostreptococcaceae;g__Terrisporobacter	0.822132	0.393549	0.0380814	1	0.830184
PGP70	k__Bacteria;p__Firmicutes;c__Clostridia;o__Clostridiales;f__Lachnospiraceae;g__Coprococcus.2	0.874631	0.418843	0.0381558	1	0.830184
PGP91	k__Bacteria;p__Firmicutes;c__Clostridia;o__Clostridiales;f__Lachnospiraceae;g__Oribacterium	0.643921	0.308405	0.0381833	1	0.830184
PGP117	k__Bacteria;p__Proteobacteria;c__Deltaproteobacteria;o__Desulfovibrionales;f__Desulfovibrionaceae;g__uncultured	-0.81517	0.390492	0.0382161	1	0.830184
PGP99	k__Bacteria;p__Firmicutes;c__Clostridia;o__Clostridiales;f__Lachnospiraceae;g__.Eubacterium..xylanophilum.group	0.810023	0.388072	0.0382387	1	0.830184
PGP2	k__Bacteria;p__Proteobacteria;c__Deltaproteobacteria;o__Desulfovibrionales;f__Desulfovibrionaceae;g__Bilophila	-0.699593	0.33535	0.0383436	1	0.830184
PGP38	k__Bacteria;p__Firmicutes;c__Negativicutes;o__Selenomonadales;f__Acidaminococcaceae;g__Phascolarctobacterium	0.94754	0.45426	0.038367	1	0.830184
PGP23	k__Bacteria;p__Bacteroidetes;c__Bacteroidia;o__Bacteroidales;f__Prevotellaceae;g__Prevotellaceae.UCG.001	-0.723956	0.347211	0.0384439	1	0.830184
PGP68	k__Bacteria;p__Firmicutes;c__Clostridia;o__Clostridiales;f__Lachnospiraceae;g__GCA.900066575	0.834153	0.400064	0.0384449	1	0.830184
PGP116	k__Bacteria;p__Firmicutes;c__Clostridia;o__Clostridiales;f__Ruminococcaceae;g__Ruminococcaceae.UCG.013	-1.19696	0.574157	0.038475	1	0.830184
PGP102	k__Bacteria;p__Firmicutes;c__Bacilli;o__Lactobacillales;f__Streptococcaceae;g__Streptococcus	0.827365	0.396913	0.0384955	1	0.830184
PGP105	k__Bacteria;p__Firmicutes;c__Bacilli;o__Lactobacillales;f__Streptococcaceae;g__Streptococcus	0.827365	0.396913	0.0384955	1	0.830184
PGP68	k__Bacteria;p__Firmicutes;c__Erysipelotrichia;o__Erysipelotrichales;f__Erysipelotrichaceae;g__Catenibacterium	0.777521	0.373128	0.0385608	1	0.830184
PGP46	k__Bacteria;p__Bacteroidetes;c__Bacteroidia;o__Bacteroidales;f__Bacteroidaceae;g__Bacteroides	-0.459133	0.22037	0.0385908	1	0.830184
PGP51	k__Bacteria;p__Firmicutes;c__Negativicutes;o__Selenomonadales;f__Acidaminococcaceae;g__Phascolarctobacterium	0.484158	0.232414	0.0386181	1	0.830184
PGP10	k__Bacteria;p__Cyanobacteria;c__Melainabacteria;o__Gastranaerophilales;f__uncultured.bacterium;g__uncultured.bacterium	0.644139	0.309368	0.0387156	1	0.830184
PGP117	k__Bacteria;p__Firmicutes;c__Clostridia;o__Clostridiales;f__Christensenellaceae;g__Christensenellaceae.R.7.group	0.589835	0.283308	0.03873	1	0.830184
PGP12	k__Bacteria;p__Firmicutes;c__Clostridia;o__Clostridiales;f__Lachnospiraceae;g__Marvinbryantia	1.21894	0.585558	0.0387571	1	0.830184
PGP75	k__Bacteria;p__Firmicutes;c__Clostridia;o__Clostridiales;f__Lachnospiraceae;g__Fusicatenibacter	0.964243	0.463272	0.0387836	1	0.830184
PGP101	k__Bacteria;p__Bacteroidetes;c__Bacteroidia;o__Bacteroidales;f__Prevotellaceae;g__Alloprevotella	1.39254	0.669089	0.0387963	1	0.830184
PGP15	k__Bacteria;p__Firmicutes;c__Clostridia;o__Clostridiales;f__Lachnospiraceae;g__Dorea	-0.909437	0.437029	0.0388229	1	0.830184
PGP17	k__Bacteria;p__Proteobacteria;c__Gammaproteobacteria;o__Betaproteobacteriales;f__Burkholderiaceae;g__Parasutterella	-1.02802	0.494166	0.0388815	1	0.830184
PGP48	k__Bacteria;p__Firmicutes;c__Erysipelotrichia;o__Erysipelotrichales;f__Erysipelotrichaceae;g__Holdemanella	0.632861	0.304265	0.0389146	1	0.830184
PGP12	k__Bacteria;p__Firmicutes;c__Clostridia;o__Clostridiales;f__Peptostreptococcaceae;g__Intestinibacter	-0.98508	0.473613	0.0389181	1	0.830184
PGP5	k__Bacteria;p__Spirochaetes;c__Brachyspirae;o__Brachyspirales;f__Brachyspiraceae;g__Brachyspira	0.363209	0.174767	0.0390745	1	0.830184
PGP63	k__Bacteria;p__Firmicutes;c__Clostridia;o__Clostridiales;f__Lachnospiraceae;g__.Ruminococcus..gnavus.group	0.729638	0.351137	0.0391036	1	0.830184
PGP81	k__Bacteria;p__Firmicutes;c__Erysipelotrichia;o__Erysipelotrichales;f__Erysipelotrichaceae;g__Asteroleplasma	0.981989	0.472682	0.0391453	1	0.830184
PGP81	k__Bacteria;p__Bacteroidetes;c__Bacteroidia;o__Bacteroidales;f__Prevotellaceae;__	0.981664	0.472648	0.0391957	1	0.830184
PGP107	k__Bacteria;p__Bacteroidetes;c__Bacteroidia;o__Bacteroidales;f__Prevotellaceae;g__Prevotella.2	-1.10147	0.530362	0.0392068	1	0.830184
PGP71	k__Bacteria;p__Firmicutes;c__Negativicutes;o__Selenomonadales;f__Veillonellaceae;g__Megamonas	0.799223	0.384925	0.0392551	1	0.830184
PGP68	k__Bacteria;p__Firmicutes;c__Clostridia;o__Clostridiales;f__Lachnospiraceae;g__.Eubacterium..hallii.group	-0.862367	0.415395	0.0392824	1	0.830184
PGP109	k__Bacteria;p__Firmicutes;c__Clostridia;o__Clostridiales;f__Lachnospiraceae;g__.Eubacterium..fissicatena.group	-0.702343	0.338337	0.0392965	1	0.830184
PGP52	k__Bacteria;p__Firmicutes;c__Clostridia;o__Clostridiales;f__Ruminococcaceae;g__Ruminococcus.1	0.711286	0.342709	0.0393328	1	0.830184
PGP93	k__Bacteria;p__Proteobacteria;c__Gammaproteobacteria;o__Enterobacteriales;f__Enterobacteriaceae;g__Escherichia.Shigella	-0.699622	0.337315	0.0394631	1	0.830184
PGP15	k__Bacteria;p__Firmicutes;c__Clostridia;o__Clostridiales;f__Peptostreptococcaceae;g__Intestinibacter	-0.797394	0.384491	0.0394812	1	0.830184
PGP90	k__Bacteria;p__Firmicutes;c__Negativicutes;o__Selenomonadales;f__Veillonellaceae;g__Allisonella	-0.678921	0.327412	0.0395092	1	0.830184
PGP70	k__Bacteria;p__Proteobacteria;c__Gammaproteobacteria;o__Enterobacteriales;f__Enterobacteriaceae;__	0.753405	0.363466	0.0395813	1	0.830184
PGP97	k__Bacteria;p__Actinobacteria;c__Coriobacteriia;o__Coriobacteriales;f__Coriobacteriaceae;g__Collinsella	-0.874599	0.422042	0.0396314	1	0.830184
PGP36	k__Bacteria;p__Firmicutes;c__Erysipelotrichia;o__Erysipelotrichales;f__Erysipelotrichaceae;g__Merdibacter	0.551454	0.266244	0.0397324	1	0.830184
PGP19	k__Bacteria;p__Firmicutes;c__Erysipelotrichia;o__Erysipelotrichales;f__Erysipelotrichaceae;g__Holdemania	-0.993789	0.479879	0.0397625	1	0.830184
PGP20	k__Bacteria;p__Cyanobacteria;c__Melainabacteria;o__Gastranaerophilales;f__Clostridium.sp..K4410.MGS.306;g__Clostridium.sp..K4410.MGS.306	0.689904	0.333168	0.0397792	1	0.830184
PGP93	k__Bacteria;p__Cyanobacteria;c__Melainabacteria;o__Gastranaerophilales;f__uncultured.bacterium;g__uncultured.bacterium	0.809331	0.390934	0.0398253	1	0.830184
PGP63	k__Bacteria;p__Bacteroidetes;c__Bacteroidia;o__Bacteroidales;f__Barnesiellaceae;g__Barnesiella	-0.924598	0.446615	0.0398269	1	0.830184
PGP2	k__Bacteria;p__Firmicutes;c__Clostridia;o__Clostridiales;f__Lachnospiraceae;g__Coprococcus.3	-0.752843	0.36367	0.0398373	1	0.830184
PGP31	k__Bacteria;p__Bacteroidetes;c__Bacteroidia;o__Bacteroidales;f__Muribaculaceae;g__uncultured.bacterium	0.773937	0.373958	0.0398885	1	0.830184
PGP99	k__Bacteria;p__Proteobacteria;c__Gammaproteobacteria;o__Enterobacteriales;f__Enterobacteriaceae;__	0.686865	0.332011	0.0399627	1	0.830184
PGP12	k__Bacteria;p__Firmicutes;c__Erysipelotrichia;o__Erysipelotrichales;f__Erysipelotrichaceae;g__.Clostridium..innocuum.group	-0.923823	0.446566	0.0399697	1	0.830184
PGP36	k__Bacteria;p__Firmicutes;c__Clostridia;o__Clostridiales;f__Lachnospiraceae;g__Tyzzerella.4	0.359556	0.173822	0.039988	1	0.830184
PGP95	k__Bacteria;p__Firmicutes;c__Clostridia;o__Clostridiales;f__Lachnospiraceae;g__.Eubacterium..ventriosum.group	-1.56004	0.754516	0.0400763	1	0.830184
PGP20	k__Bacteria;p__Firmicutes;c__Clostridia;o__Clostridiales;f__Ruminococcaceae;g__Ruminiclostridium.6	0.715567	0.346087	0.0400779	1	0.830184
PGP87	k__Bacteria;p__Firmicutes;c__Negativicutes;o__Selenomonadales;f__Veillonellaceae;g__Allisonella	0.404869	0.196011	0.040274	1	0.832218
PGP11	k__Bacteria;p__Firmicutes;c__Erysipelotrichia;o__Erysipelotrichales;f__Erysipelotrichaceae;g__Holdemanella	0.622541	0.301407	0.040282	1	0.832218
PGP30	k__Bacteria;p__Firmicutes;c__Erysipelotrichia;o__Erysipelotrichales;f__Erysipelotrichaceae;g__.Clostridium..innocuum.group	-0.31694	0.153491	0.0403373	1	0.832218
PGP7	k__Bacteria;p__Firmicutes;c__Clostridia;o__Clostridiales;f__Lachnospiraceae;g__.Eubacterium..xylanophilum.group	1.00616	0.487388	0.0403835	1	0.832218
PGP84	k__Bacteria;p__Firmicutes;c__Clostridia;o__Clostridiales;f__Ruminococcaceae;g__.Eubacterium..coprostanoligenes.group	0.432271	0.209467	0.0404522	1	0.832218
PGP15	k__Bacteria;p__Fusobacteria;c__Fusobacteriia;o__Fusobacteriales;f__Fusobacteriaceae;g__Fusobacterium	-0.774854	0.375552	0.040494	1	0.832218
PGP64	k__Bacteria;p__Firmicutes;c__Clostridia;o__Clostridiales;f__Lachnospiraceae;g__.Eubacterium..ventriosum.group	-0.958531	0.464677	0.0405372	1	0.832218
PGP3	k__Bacteria;p__Firmicutes;c__Bacilli;o__Bacillales;f__Listeriaceae;g__Brochothrix	0.301291	0.146083	0.0405685	1	0.832218
PGP13	k__Bacteria;p__Firmicutes;c__Clostridia;o__Clostridiales;f__Ruminococcaceae;g__Anaerofilum	-0.641415	0.311261	0.0407391	1	0.833496
PGP10	k__Bacteria;p__Firmicutes;c__Bacilli;o__Lactobacillales;f__Streptococcaceae;g__Streptococcus	-0.648964	0.314933	0.0407443	1	0.833496
PGP39	k__Bacteria;p__Bacteroidetes;c__Bacteroidia;o__Bacteroidales;f__Barnesiellaceae;g__Barnesiella	0.821048	0.398564	0.0408047	1	0.833496
PGP10	k__Bacteria;p__Firmicutes;c__Clostridia;o__Clostridiales;f__Ruminococcaceae;g__Ruminococcaceae.UCG.002	-0.494553	0.24014	0.0408609	1	0.833496
PGP24	k__Bacteria;p__Firmicutes;c__Clostridia;o__Clostridiales;f__Lachnospiraceae;g__.Eubacterium..xylanophilum.group	0.400096	0.194369	0.0409577	1	0.833496
PGP64	k__Bacteria;p__Firmicutes;c__Clostridia;o__Clostridiales;f__Lachnospiraceae;g__Coprococcus.2	0.958628	0.465852	0.0410201	1	0.833496
PGP63	k__Bacteria;p__Firmicutes;c__Clostridia;o__Clostridiales;f__Ruminococcaceae;g__Oscillibacter	-0.788348	0.383146	0.0410422	1	0.833496
PGP45	k__Bacteria;p__Firmicutes;c__Clostridia;o__Clostridiales;f__Lachnospiraceae;g__Moryella	-0.751712	0.365506	0.0411327	1	0.833496
PGP97	k__Bacteria;p__Proteobacteria;c__Deltaproteobacteria;o__Desulfovibrionales;f__Desulfovibrionaceae;g__Desulfovibrio	0.828713	0.403185	0.0412514	1	0.833496
PGP108	k__Bacteria;p__Firmicutes;c__Clostridia;o__Clostridiales;f__Lachnospiraceae;g__Lachnoclostridium	-0.562319	0.273607	0.0412717	1	0.833496
PGP42	k__Bacteria;p__Firmicutes;c__Negativicutes;o__Selenomonadales;f__Acidaminococcaceae;g__Phascolarctobacterium	2.21394	1.07732	0.0412874	1	0.833496
PGP95	k__Bacteria;p__Fusobacteria;c__Fusobacteriia;o__Fusobacteriales;f__Fusobacteriaceae;g__Fusobacterium	-1.33563	0.649973	0.0413027	1	0.833496
PGP11	k__Bacteria;p__Firmicutes;c__Clostridia;o__Clostridiales;f__Lachnospiraceae;g__.Ruminococcus..gnavus.group	0.486941	0.236976	0.0413102	1	0.833496
PGP1	k__Bacteria;p__Cyanobacteria;c__Melainabacteria;o__Gastranaerophilales;f__uncultured.bacterium;g__uncultured.bacterium	0.465597	0.226606	0.0413258	1	0.833496
PGP117	k__Bacteria;p__Firmicutes;c__Clostridia;o__Clostridiales;f__Lachnospiraceae;g__Dorea	-0.751272	0.36572	0.0413677	1	0.833496
PGP54	k__Bacteria;p__Bacteroidetes;c__Bacteroidia;o__Bacteroidales;f__Muribaculaceae;g__metagenome	0.548468	0.267192	0.0415166	1	0.834513
PGP55	k__Bacteria;p__Bacteroidetes;c__Bacteroidia;o__Bacteroidales;f__Muribaculaceae;g__metagenome	0.671733	0.327243	0.0415166	1	0.834513
PGP59	k__Bacteria;p__Firmicutes;c__Clostridia;o__Clostridiales;f__Lachnospiraceae;g__Coprococcus.3	-0.94233	0.459523	0.0417169	1	0.836647
PGP59	k__Bacteria;p__Firmicutes;c__Erysipelotrichia;o__Erysipelotrichales;f__Erysipelotrichaceae;g__Dielma	-0.857669	0.418252	0.0417237	1	0.836647
PGP90	k__Bacteria;p__Firmicutes;c__Clostridia;o__Clostridiales;f__Ruminococcaceae;g__uncultured	-0.670294	0.326971	0.0417822	1	0.836647
PGP99	k__Bacteria;p__Firmicutes;c__Clostridia;o__Clostridiales;f__Ruminococcaceae;g__Ruminococcus.1	0.686443	0.334929	0.0418304	1	0.836647
PGP7	k__Bacteria;p__Firmicutes;c__Negativicutes;o__Selenomonadales;f__Veillonellaceae;g__Allisonella	0.891527	0.435077	0.0418693	1	0.836647
PGP45	k__Bacteria;p__Firmicutes;c__Erysipelotrichia;o__Erysipelotrichales;f__Erysipelotrichaceae;g__Holdemanella	-0.670748	0.327468	0.0419525	1	0.836665
PGP14	k__Bacteria;p__Firmicutes;c__Clostridia;o__Clostridiales;f__Christensenellaceae;g__Christensenellaceae.R.7.group	0.963187	0.470308	0.0419814	1	0.836665
PGP41	k__Bacteria;p__Firmicutes;c__Clostridia;o__Clostridiales;f__Lachnospiraceae;g__Dorea	1.36011	0.664238	0.0420182	1	0.836665
PGP13	k__Bacteria;p__Firmicutes;c__Negativicutes;o__Selenomonadales;f__Veillonellaceae;g__Allisonella	-0.591736	0.289195	0.0421643	1	0.837635
PGP26	k__Bacteria;p__Cyanobacteria;c__Melainabacteria;o__Gastranaerophilales;f__uncultured.bacterium;g__uncultured.bacterium	-0.815574	0.398639	0.0421894	1	0.837635
PGP54	k__Bacteria;p__Actinobacteria;c__Coriobacteriia;o__Coriobacteriales;f__Coriobacteriaceae;g__Collinsella	0.6193	0.302815	0.0422644	1	0.837635
PGP55	k__Bacteria;p__Actinobacteria;c__Coriobacteriia;o__Coriobacteriales;f__Coriobacteriaceae;g__Collinsella	0.758484	0.370871	0.0422644	1	0.837635
PGP41	k__Bacteria;p__Firmicutes;c__Clostridia;o__Clostridiales;f__Lachnospiraceae;g__Coprococcus.2	1.35798	0.664234	0.0423354	1	0.837684
PGP115	k__Bacteria;p__Bacteroidetes;c__Bacteroidia;o__Bacteroidales;f__Barnesiellaceae;g__Barnesiella	0.894396	0.437652	0.0424163	1	0.837684
PGP78	k__Bacteria;p__Synergistetes;c__Synergistia;o__Synergistales;f__Synergistaceae;g__Cloacibacillus	0.630196	0.308382	0.0424229	1	0.837684
PGP67	k__Bacteria;p__Firmicutes;c__Clostridia;o__Clostridiales;f__Lachnospiraceae;g__Hungatella	0.525238	0.257161	0.0425339	1	0.837684
PGP30	k__Bacteria;p__Firmicutes;c__Clostridia;o__Clostridiales;f__Lachnospiraceae;g__.Eubacterium..xylanophilum.group	0.383298	0.187765	0.0426423	1	0.837684
PGP97	k__Bacteria;p__Firmicutes;c__Bacilli;o__Lactobacillales;f__Streptococcaceae;g__Streptococcus	0.850276	0.416534	0.0426478	1	0.837684
PGP22	k__Bacteria;p__Firmicutes;c__Clostridia;o__Clostridiales;f__Lachnospiraceae;g__Coprococcus.3	0.690198	0.338168	0.0426801	1	0.837684
PGP112	k__Bacteria;p__Firmicutes;c__Clostridia;o__Clostridiales;f__Lachnospiraceae;g__Lachnoclostridium	-0.273927	0.134235	0.0427145	1	0.837684
PGP16	k__Bacteria;p__Bacteroidetes;c__Bacteroidia;o__Bacteroidales;f__Prevotellaceae;g__uncultured	-0.426453	0.208998	0.0427324	1	0.837684
PGP68	k__Bacteria;p__Proteobacteria;c__Alphaproteobacteria;o__Rhodospirillales;f__uncultured.Ambiguous_taxa	0.850667	0.417174	0.0428686	1	0.837684
PGP72	k__Bacteria;p__Firmicutes;c__Clostridia;o__Clostridiales;f__Ruminococcaceae;g__DTU089	-0.811511	0.398042	0.0429051	1	0.837684
PGP101	k__Bacteria;p__Firmicutes;c__Clostridia;o__Clostridiales;f__Ruminococcaceae;g__Ruminiclostridium.6	1.42649	0.699846	0.0429523	1	0.837684
PGP10	k__Bacteria;p__Firmicutes;c__Clostridia;o__Clostridiales;f__Ruminococcaceae;g__DTU089	-0.564686	0.277061	0.0429684	1	0.837684
PGP92	k__Bacteria;p__Firmicutes;c__Clostridia;o__Clostridiales;f__Lachnospiraceae;g__.Eubacterium..xylanophilum.group	0.403595	0.198075	0.0430232	1	0.837684
PGP81	k__Bacteria;p__Firmicutes;c__Negativicutes;o__Selenomonadales;f__Veillonellaceae;g__Dialister	1.07819	0.52919	0.0430378	1	0.837684
PGP27	k__Bacteria;p__Tenericutes;c__Mollicutes;o__Mollicutes.RF39;f__uncultured.bacterium;g__uncultured.bacterium	0.574763	0.282126	0.0430569	1	0.837684
PGP67	k__Bacteria;p__Firmicutes;c__Clostridia;o__Clostridiales;f__Lachnospiraceae;g__.Eubacterium..hallii.group	-0.75949	0.373192	0.0432735	1	0.840933
PGP98	k__Bacteria;p__Bacteroidetes;c__Bacteroidia;o__Bacteroidales;f__Marinifilaceae;g__Odoribacter	0.769881	0.378513	0.0433913	1	0.842258
PGP28	k__Bacteria;p__Firmicutes;c__Clostridia;o__Clostridiales;f__Lachnospiraceae;g__.Ruminococcus..gnavus.group	-0.33554	0.1651	0.0435562	1	0.844445
PGP95	k__Bacteria;p__Firmicutes;c__Clostridia;o__Clostridiales;f__Lachnospiraceae;g__.Eubacterium..hallii.group	-1.60046	0.788188	0.0437391	1	0.844445
PGP95	k__Bacteria;p__Firmicutes;c__Clostridia;o__Clostridiales;f__Ruminococcaceae;g__Ruminiclostridium.6	1.53725	0.757137	0.0437609	1	0.844445
PGP87	k__Bacteria;p__Firmicutes;c__Clostridia;o__Clostridiales;f__Lachnospiraceae;g__.Eubacterium..ventriosum.group	-0.438664	0.216057	0.0437639	1	0.844445
PGP67	k__Bacteria;p__Proteobacteria;c__Deltaproteobacteria;o__Desulfovibrionales;f__Desulfovibrionaceae;g__Bilophila	0.69548	0.342624	0.0438105	1	0.844445
PGP53	k__Bacteria;p__Firmicutes;c__Clostridia;o__Clostridiales;f__Ruminococcaceae;g__UBA1819	-0.340906	0.168009	0.0438898	1	0.844445
PGP58	k__Bacteria;p__Firmicutes;c__Clostridia;o__Clostridiales;f__Ruminococcaceae;g__Ruminococcus.1	0.450516	0.222052	0.0439121	1	0.844445
PGP69	k__Bacteria;p__Firmicutes;c__Clostridia;o__Clostridiales;f__Ruminococcaceae;g__DTU089	0.713294	0.351678	0.0439758	1	0.844445
PGP79	k__Bacteria;p__Firmicutes;c__Negativicutes;o__Selenomonadales;f__Veillonellaceae;g__Allisonella	-0.813747	0.401442	0.044099	1	0.844445
PGP57	k__Bacteria;p__Proteobacteria;c__Gammaproteobacteria;o__Betaproteobacteriales;f__Burkholderiaceae;g__Sutterella	-0.59028	0.291232	0.0441222	1	0.844445
PGP56	k__Bacteria;p__Proteobacteria;c__Gammaproteobacteria;o__Betaproteobacteriales;f__Burkholderiaceae;g__Sutterella	-0.481962	0.23779	0.0441222	1	0.844445
PGP30	k__Bacteria;p__Firmicutes;c__Clostridia;o__Clostridiales;f__Lachnospiraceae;g__Fusicatenibacter	-0.346994	0.171294	0.0442381	1	0.844445
PGP58	k__Bacteria;p__Proteobacteria;c__Gammaproteobacteria;o__Enterobacteriales;f__Enterobacteriaceae;__	0.445997	0.220172	0.0442424	1	0.844445
PGP31	k__Bacteria;p__Firmicutes;c__Clostridia;o__Clostridiales;f__Ruminococcaceae;__	0.539518	0.26637	0.0442666	1	0.844445
PGP67	k__Bacteria;p__Firmicutes;c__Clostridia;o__Clostridiales;f__Lachnospiraceae;g__Coprococcus.2	-0.725639	0.358316	0.0442985	1	0.844445
PGP111	k__Bacteria;p__Firmicutes;c__Clostridia;o__Clostridiales;f__Lachnospiraceae;g__.Eubacterium..xylanophilum.group	-0.799557	0.394977	0.0443841	1	0.844445
PGP82	k__Bacteria;p__Firmicutes;c__Clostridia;o__Clostridiales;f__Lachnospiraceae;g__.Ruminococcus..gnavus.group	0.716552	0.354004	0.0444021	1	0.844445
PGP32	k__Bacteria;p__Firmicutes;c__Clostridia;o__Clostridiales;f__Ruminococcaceae;g__Ruminococcaceae.UCG.004	-0.468118	0.231268	0.0444025	1	0.844445
PGP59	k__Bacteria;p__Firmicutes;c__Clostridia;o__Clostridiales;f__Christensenellaceae;g__Christensenellaceae.R.7.group	-0.695233	0.343549	0.0444497	1	0.844445
PGP108	k__Bacteria;p__Firmicutes;c__Clostridia;o__Clostridiales;f__Lachnospiraceae;g__.Ruminococcus..gnavus.group	0.534168	0.264069	0.0445377	1	0.844691
PGP53	k__Bacteria;p__Firmicutes;c__Clostridia;o__Clostridiales;f__Peptococcaceae;g__Peptococcus	0.424611	0.209933	0.0445622	1	0.844691
PGP74	k__Bacteria;p__Firmicutes;c__Clostridia;o__Clostridiales;f__Lachnospiraceae;g__Lachnospiraceae.UCG.004	-0.697986	0.345234	0.0446483	1	0.844922
PGP6	k__Bacteria;p__Firmicutes;c__Clostridia;o__Clostridiales;f__Lachnospiraceae;g__Anaerostipes	0.716218	0.354414	0.0447443	1	0.844922
PGP87	k__Bacteria;p__Firmicutes;c__Clostridia;o__Clostridiales;f__Ruminococcaceae;g__Ruminococcaceae.NK4A214.group	-0.407058	0.20144	0.0447559	1	0.844922
PGP66	k__Bacteria;p__Firmicutes;c__Clostridia;o__Clostridiales;f__Ruminococcaceae;g__Anaerofilum	0.820979	0.40631	0.0447736	1	0.844922
PGP58	k__Bacteria;p__Firmicutes;c__Clostridia;o__Clostridiales;f__Lachnospiraceae;g__Tyzzerella.4	0.337252	0.16698	0.0448641	1	0.845688
PGP11	k__Bacteria;p__Proteobacteria;c__Alphaproteobacteria;o__Rhodospirillales;f__uncultured.Ambiguous_taxa	0.656895	0.325339	0.0449272	1	0.845939
PGP80	k__Bacteria;p__Firmicutes;c__Clostridia;o__Clostridiales;f__Ruminococcaceae;g__Anaerotruncus	0.974432	0.482846	0.0450331	1	0.846558
PGP31	k__Bacteria;p__Firmicutes;c__Clostridia;o__Clostridiales;f__Ruminococcaceae;g__DTU089	0.642441	0.318438	0.0450989	1	0.846558
PGP81	k__Bacteria;p__Firmicutes;c__Clostridia;o__Clostridiales;f__Christensenellaceae;g__Christensenellaceae.R.7.group	-0.810426	0.401791	0.0451455	1	0.846558
PGP39	k__Bacteria;p__Bacteroidetes;c__Bacteroidia;o__Bacteroidales;f__Tannerellaceae;g__Parabacteroides	0.806581	0.399912	0.0451598	1	0.846558
PGP16	k__Bacteria;p__Firmicutes;c__Clostridia;o__Clostridiales;f__Ruminococcaceae;__	-0.357115	0.177346	0.0455018	1	0.848665
PGP78	k__Bacteria;p__Firmicutes;c__Clostridia;o__Clostridiales;f__Lachnospiraceae;g__.Eubacterium..ventriosum.group	0.780494	0.387611	0.0455081	1	0.848665
PGP32	k__Bacteria;p__Proteobacteria;c__Gammaproteobacteria;o__Betaproteobacteriales;f__Burkholderiaceae;g__Sutterella	0.450484	0.223742	0.0455291	1	0.848665
PGP5	k__Bacteria;p__Proteobacteria;c__Deltaproteobacteria;o__Desulfovibrionales;f__Desulfovibrionaceae;g__Desulfovibrio	-0.540599	0.268528	0.0455515	1	0.848665
PGP43	k__Bacteria;p__Proteobacteria;c__Gammaproteobacteria;o__Betaproteobacteriales;f__Burkholderiaceae;g__Parasutterella	-0.992668	0.493126	0.0455713	1	0.848665
PGP73	k__Bacteria;p__Bacteroidetes;c__Bacteroidia;o__Bacteroidales;f__Prevotellaceae;g__Prevotellaceae.NK3B31.group	-0.835579	0.415225	0.0456412	1	0.848665
PGP72	k__Bacteria;p__Firmicutes;c__Clostridia;o__Clostridiales;f__Lachnospiraceae;g__.Eubacterium..fissicatena.group	0.722508	0.359081	0.0456674	1	0.848665
PGP117	k__Bacteria;p__Proteobacteria;c__Gammaproteobacteria;o__Betaproteobacteriales;f__Burkholderiaceae;g__Parasutterella	0.801122	0.398244	0.0457172	1	0.848665
PGP43	k__Bacteria;p__Firmicutes;c__Clostridia;o__Clostridiales;f__Lachnospiraceae;g__Anaerostipes	-0.950921	0.472721	0.0457224	1	0.848665
PGP10	k__Bacteria;p__Firmicutes;c__Clostridia;o__Clostridiales;f__Lachnospiraceae;g__Fusicatenibacter	0.569782	0.283415	0.0458471	1	0.849422
PGP71	k__Bacteria;p__Tenericutes;c__Mollicutes;o__Mollicutes.RF39;f__gut.metagenome;g__gut.metagenome	-0.934435	0.464919	0.045904	1	0.849422
PGP10	k__Bacteria;p__Firmicutes;c__Clostridia;o__Clostridiales;f__Lachnospiraceae;g__Lachnospiraceae.UCG.008	-0.674455	0.335583	0.0459133	1	0.849422
PGP30	k__Bacteria;p__Firmicutes;c__Negativicutes;o__Selenomonadales;f__Acidaminococcaceae;g__Succiniclasticum	0.316462	0.157523	0.0460004	1	0.8496
PGP46	k__Bacteria;p__Firmicutes;c__Clostridia;o__Clostridiales;f__Ruminococcaceae;g__Ruminococcaceae.UCG.005	0.378617	0.188482	0.0460231	1	0.8496
PGP87	k__Bacteria;p__Firmicutes;c__Clostridia;o__Clostridiales;f__Lachnospiraceae;g__Blautia	0.436162	0.21729	0.0461833	1	0.851532
PGP83	k__Bacteria;p__Firmicutes;c__Erysipelotrichia;o__Erysipelotrichales;f__Erysipelotrichaceae;g__.Clostridium..innocuum.group	0.784908	0.391184	0.0462677	1	0.851532
PGP95	k__Bacteria;p__Firmicutes;c__Negativicutes;o__Selenomonadales;f__Acidaminococcaceae;g__Succiniclasticum	-1.29151	0.643868	0.0463362	1	0.851532
PGP43	k__Bacteria;p__Bacteroidetes;c__Bacteroidia;o__Bacteroidales;f__Barnesiellaceae;g__Barnesiella	0.880605	0.439059	0.0463572	1	0.851532
PGP117	k__Bacteria;p__Bacteroidetes;c__Bacteroidia;o__Bacteroidales;f__Barnesiellaceae;g__Barnesiella	-0.711088	0.354575	0.0463788	1	0.851532
PGP19	k__Bacteria;p__Proteobacteria;c__Gammaproteobacteria;o__Pasteurellales;f__Pasteurellaceae;g__Haemophilus	0.987232	0.492407	0.0464385	1	0.851707
PGP24	k__Bacteria;p__Firmicutes;c__Negativicutes;o__Selenomonadales;f__Acidaminococcaceae;g__Succiniclasticum	0.326612	0.163105	0.0467027	1	0.854061
PGP79	k__Bacteria;p__Firmicutes;c__Clostridia;o__Clostridiales;f__Lachnospiraceae;g__Hungatella	0.637125	0.318388	0.0468519	1	0.854061
PGP98	k__Bacteria;p__Firmicutes;c__Clostridia;o__Clostridiales;f__Ruminococcaceae;g__Ruminococcaceae.UCG.002	0.654354	0.327044	0.0468828	1	0.854061
PGP67	k__Bacteria;p__Firmicutes;c__Clostridia;o__Clostridiales;f__Lachnospiraceae;g__Moryella	-0.775272	0.387776	0.0470498	1	0.854061
PGP74	k__Bacteria;p__Firmicutes;c__Erysipelotrichia;o__Erysipelotrichales;f__Erysipelotrichaceae;g__.Clostridium..innocuum.group	0.638016	0.319127	0.0470522	1	0.854061
PGP69	k__Bacteria;p__Bacteroidetes;c__Bacteroidia;o__Bacteroidales;f__Marinifilaceae;g__Butyricimonas	-0.816255	0.408291	0.0470585	1	0.854061
PGP78	k__Bacteria;p__Firmicutes;c__Clostridia;o__Clostridiales;f__Ruminococcaceae;g__Ruminococcaceae.NK4A214.group	0.7224	0.361407	0.0470961	1	0.854061
PGP28	k__Bacteria;p__Firmicutes;c__Clostridia;o__Clostridiales;f__Ruminococcaceae;g__UBA1819	0.364219	0.182238	0.0471253	1	0.854061
PGP14	k__Bacteria;p__Firmicutes;c__Clostridia;o__Clostridiales;f__Ruminococcaceae;g__Ruminiclostridium.5	1.24908	0.625074	0.0471575	1	0.854061
PGP103	k__Bacteria;p__Firmicutes;c__Clostridia;o__Clostridiales;f__Lachnospiraceae;__	0.759	0.380167	0.0473548	1	0.854061
PGP106	k__Bacteria;p__Firmicutes;c__Clostridia;o__Clostridiales;f__Lachnospiraceae;__	0.759	0.380167	0.0473548	1	0.854061
PGP50	k__Bacteria;p__Proteobacteria;c__Deltaproteobacteria;o__Desulfovibrionales;f__Desulfovibrionaceae;g__Bilophila	0.420666	0.210767	0.047422	1	0.854061
PGP115	k__Bacteria;p__Spirochaetes;c__Brachyspirae;o__Brachyspirales;f__Brachyspiraceae;g__Brachyspira	-0.584927	0.293072	0.0474255	1	0.854061
PGP102	k__Bacteria;p__Actinobacteria;c__Coriobacteriia;o__Coriobacteriales;f__Coriobacteriaceae;g__Collinsella	-0.803661	0.402685	0.0474358	1	0.854061
PGP105	k__Bacteria;p__Actinobacteria;c__Coriobacteriia;o__Coriobacteriales;f__Coriobacteriaceae;g__Collinsella	-0.803661	0.402685	0.0474358	1	0.854061
PGP1	k__Bacteria;p__Bacteroidetes;c__Bacteroidia;o__Bacteroidales;f__Prevotellaceae;g__Prevotella.9	-0.389843	0.195377	0.0474815	1	0.854061
PGP45	k__Bacteria;p__Firmicutes;c__Clostridia;o__Clostridiales;f__Peptococcaceae;g__Peptococcus	0.708508	0.355116	0.0475024	1	0.854061
PGP6	k__Bacteria;p__Firmicutes;c__Clostridia;o__Clostridiales;f__Ruminococcaceae;g__Anaerofilum	-0.660491	0.331118	0.0475483	1	0.854061
PGP46	k__Bacteria;p__Firmicutes;c__Clostridia;o__Clostridiales;f__Ruminococcaceae;g__Anaerotruncus	0.481648	0.241462	0.04755	1	0.854061
PGP113	k__Bacteria;p__Firmicutes;c__Clostridia;o__Clostridiales;f__Ruminococcaceae;g__.Eubacterium..coprostanoligenes.group	-0.515803	0.258612	0.0475737	1	0.854061
PGP9	k__Bacteria;p__Bacteroidetes;c__Bacteroidia;o__Bacteroidales;f__Barnesiellaceae;g__Barnesiella	-0.619921	0.311207	0.0478513	1	0.858136
PGP93	k__Bacteria;p__Firmicutes;c__Negativicutes;o__Selenomonadales;f__Veillonellaceae;g__Allisonella	-0.697736	0.350468	0.0479752	1	0.858343
PGP2	k__Bacteria;p__Firmicutes;c__Erysipelotrichia;o__Erysipelotrichales;f__Erysipelotrichaceae;g__Dielma	-0.65934	0.331294	0.0480501	1	0.858343
PGP15	k__Bacteria;p__Firmicutes;c__Clostridia;o__Clostridiales;f__Peptostreptococcaceae;g__Romboutsia	0.843921	0.42409	0.0480769	1	0.858343
PGP51	k__Bacteria;p__Proteobacteria;c__Gammaproteobacteria;o__Betaproteobacteriales;f__Burkholderiaceae;g__Sutterella	-0.435839	0.219117	0.0481748	1	0.858343
PGP90	k__Bacteria;p__Proteobacteria;c__Deltaproteobacteria;o__Desulfovibrionales;f__Desulfovibrionaceae;g__Bilophila	0.688108	0.346149	0.0483061	1	0.858343
PGP63	k__Bacteria;p__Firmicutes;c__Clostridia;o__Clostridiales;f__Lachnospiraceae;g__.Eubacterium..fissicatena.group	0.747643	0.376391	0.0484794	1	0.858343
PGP69	k__Bacteria;p__Spirochaetes;c__Brachyspirae;o__Brachyspirales;f__Brachyspiraceae;g__Brachyspira	-0.500981	0.252224	0.0484897	1	0.858343
PGP89	k__Bacteria;p__Firmicutes;c__Clostridia;o__Clostridiales;f__Ruminococcaceae;g__Fournierella	-1.17462	0.591747	0.04863	1	0.858343
PGP88	k__Bacteria;p__Firmicutes;c__Clostridia;o__Clostridiales;f__Ruminococcaceae;g__Fournierella	-0.830581	0.418428	0.04863	1	0.858343
PGP67	k__Bacteria;p__Firmicutes;c__Clostridia;o__Clostridiales;f__Lachnospiraceae;g__Fusicatenibacter	0.658188	0.331662	0.0486851	1	0.858343
PGP53	k__Bacteria;p__Firmicutes;c__Clostridia;o__Clostridiales;f__Lachnospiraceae;g__Lachnoclostridium	-0.313221	0.157896	0.0487743	1	0.858343
PGP24	k__Bacteria;p__Firmicutes;c__Erysipelotrichia;o__Erysipelotrichales;f__Erysipelotrichaceae;g__Dielma	-0.358939	0.180978	0.0488182	1	0.858343
PGP89	k__Bacteria;p__Firmicutes;c__Clostridia;o__Clostridiales;f__Lachnospiraceae;g__Fusicatenibacter	-1.06817	0.538788	0.0489072	1	0.858343
PGP88	k__Bacteria;p__Firmicutes;c__Clostridia;o__Clostridiales;f__Lachnospiraceae;g__Fusicatenibacter	-0.75531	0.380981	0.0489072	1	0.858343
PGP60	k__Bacteria;p__Firmicutes;c__Clostridia;o__Clostridiales;f__Ruminococcaceae;g__Ruminococcaceae.NK4A214.group	-0.464795	0.234459	0.0489216	1	0.858343
PGP32	k__Bacteria;p__Firmicutes;c__Erysipelotrichia;o__Erysipelotrichales;f__Erysipelotrichaceae;g__Dielma	-0.424281	0.214112	0.0490152	1	0.858343
PGP22	k__Bacteria;p__Firmicutes;c__Clostridia;o__Clostridiales;f__Family.XIII;g__Family.XIII.AD3011.group	0.618797	0.312297	0.0490317	1	0.858343
PGP43	k__Bacteria;p__Firmicutes;c__Clostridia;o__Clostridiales;f__Ruminococcaceae;g__Ruminococcaceae.UCG.003	-0.870844	0.43975	0.0491582	1	0.858343
PGP37	k__Bacteria;p__Bacteroidetes;c__Bacteroidia;o__Bacteroidales;f__Tannerellaceae;g__Parabacteroides	0.90178	0.455656	0.0492986	1	0.858343
PGP22	k__Bacteria;p__Firmicutes;c__Clostridia;o__Clostridiales;f__Ruminococcaceae;g__UBA1819	0.54304	0.274397	0.0493044	1	0.858343
PGP66	k__Bacteria;p__Actinobacteria;c__Coriobacteriia;o__Coriobacteriales;f__Coriobacteriaceae;g__Collinsella	0.86047	0.434878	0.0493479	1	0.858343
PGP19	k__Bacteria;p__Firmicutes;c__Bacilli;o__Lactobacillales;f__Streptococcaceae;g__Streptococcus	1.06119	0.536347	0.0493583	1	0.858343
PGP1	k__Bacteria;p__Proteobacteria;c__Gammaproteobacteria;o__Enterobacteriales;f__Enterobacteriaceae;__	0.385112	0.194685	0.0494069	1	0.858343
PGP117	k__Bacteria;p__Bacteroidetes;c__Bacteroidia;o__Bacteroidales;f__Prevotellaceae;g__Prevotella.2	0.566823	0.286576	0.0494313	1	0.858343
PGP65	k__Bacteria;p__Proteobacteria;c__Alphaproteobacteria;o__Rhodospirillales;f__uncultured.Ambiguous_taxa	-0.826707	0.418016	0.0494562	1	0.858343
PGP67	k__Bacteria;p__Firmicutes;c__Clostridia;o__Clostridiales;f__Ruminococcaceae;g__Fournierella	0.719716	0.364306	0.0496971	1	0.858343
PGP92	k__Bacteria;p__Firmicutes;c__Negativicutes;o__Selenomonadales;f__Acidaminococcaceae;g__Phascolarctobacterium	-0.404337	0.204668	0.0496979	1	0.858343
PGP29	k__Bacteria;p__Firmicutes;c__Clostridia;o__Clostridiales;f__Lachnospiraceae;g__.Ruminococcus..torques.group	0.646851	0.327436	0.049706	1	0.858343
PGP7	k__Bacteria;p__Firmicutes;c__Erysipelotrichia;o__Erysipelotrichales;f__Erysipelotrichaceae;g__Holdemanella	0.920734	0.466157	0.0497458	1	0.858343
PGP40	k__Bacteria;p__Bacteroidetes;c__Bacteroidia;o__Bacteroidales;f__Prevotellaceae;g__uncultured	-0.630062	0.319028	0.04977	1	0.858343
PGP83	k__Bacteria;p__Firmicutes;c__Clostridia;o__Clostridiales;f__Lachnospiraceae;g__Oribacterium	-0.684052	0.34637	0.0497735	1	0.858343
PGP83	k__Bacteria;p__Firmicutes;c__Clostridia;o__Clostridiales;f__Lachnospiraceae;g__Lachnoclostridium	-0.735854	0.372606	0.0497772	1	0.858343
PGP77	k__Bacteria;p__Firmicutes;c__Negativicutes;o__Selenomonadales;f__Veillonellaceae;g__Allisonella	-0.503747	0.25508	0.0497802	1	0.858343
PGP8	k__Bacteria;p__Firmicutes;c__Clostridia;o__Clostridiales;f__Ruminococcaceae;g__Ruminococcaceae.NK4A214.group	-0.761224	0.385687	0.0499148	1	0.858343
PGP11	k__Bacteria;p__Firmicutes;c__Negativicutes;o__Selenomonadales;f__Veillonellaceae;g__Veillonella	-0.549508	0.278446	0.0499376	1	0.858343
PGP69	k__Bacteria;p__Firmicutes;c__Clostridia;o__Clostridiales;f__Lachnospiraceae;__	0.69437	0.352042	0.0500614	1	0.858343
PGP107	k__Bacteria;p__Firmicutes;c__Erysipelotrichia;o__Erysipelotrichales;f__Erysipelotrichaceae;g__.Clostridium..innocuum.group	-1.10924	0.562438	0.0500849	1	0.858343
PGP76	k__Bacteria;p__Firmicutes;c__Clostridia;o__Clostridiales;f__Ruminococcaceae;g__.Eubacterium..coprostanoligenes.group	-0.588092	0.298204	0.0500952	1	0.858343
PGP83	k__Bacteria;p__Firmicutes;c__Clostridia;o__Clostridiales;f__Ruminococcaceae;g__Oscillibacter	-0.773418	0.392186	0.0501002	1	0.858343
PGP61	k__Bacteria;p__Firmicutes;c__Clostridia;o__Clostridiales;f__Ruminococcaceae;g__Ruminococcus.1	0.707622	0.358873	0.0501328	1	0.858343
PGP86	k__Bacteria;p__Synergistetes;c__Synergistia;o__Synergistales;f__Synergistaceae;g__Cloacibacillus	0.331506	0.168133	0.0501442	1	0.858343
PGP7	k__Bacteria;p__Firmicutes;c__Clostridia;o__Clostridiales;f__Lachnospiraceae;g__.Ruminococcus..gnavus.group	0.72255	0.366479	0.0501542	1	0.858343
PGP36	k__Bacteria;p__Firmicutes;c__Clostridia;o__Clostridiales;f__Lachnospiraceae;g__Lachnospiraceae.UCG.004	0.467814	0.237337	0.0502129	1	0.858343
PGP94	k__Bacteria;p__Firmicutes;c__Clostridia;o__Clostridiales;f__Ruminococcaceae;g__Ruminiclostridium.5	-0.780927	0.396199	0.0502182	1	0.858343
PGP61	k__Bacteria;p__Firmicutes;c__Clostridia;o__Clostridiales;f__Lachnospiraceae;g__Lachnospira	0.821023	0.416727	0.0503192	1	0.858343
PGP20	k__Bacteria;p__Firmicutes;c__Clostridia;o__Clostridiales;f__Peptostreptococcaceae;g__Intestinibacter	-0.599977	0.304611	0.0503792	1	0.858343
PGP22	k__Bacteria;p__Firmicutes;c__Clostridia;o__Clostridiales;f__Lachnospiraceae;g__.Ruminococcus..torques.group	0.695314	0.353048	0.0504015	1	0.858343
PGP15	k__Bacteria;p__Firmicutes;c__Negativicutes;o__Selenomonadales;f__Veillonellaceae;g__Allisonella	-0.780129	0.396114	0.0504017	1	0.858343
PGP41	k__Bacteria;p__Firmicutes;c__Clostridia;o__Clostridiales;f__Clostridiaceae.1;g__Clostridium.sensu.stricto.1	-1.18741	0.603127	0.0504827	1	0.858343
PGP108	k__Bacteria;p__Proteobacteria;c__Gammaproteobacteria;o__Betaproteobacteriales;f__Burkholderiaceae;g__Sutterella	-0.673281	0.342082	0.0505491	1	0.858343
PGP53	k__Bacteria;p__Firmicutes;c__Erysipelotrichia;o__Erysipelotrichales;f__Erysipelotrichaceae;g__Faecalitalea	0.344144	0.174862	0.0505592	1	0.858343
PGP40	k__Bacteria;p__Firmicutes;c__Clostridia;o__Clostridiales;f__Ruminococcaceae;g__Ruminococcaceae.UCG.005	-0.490468	0.249211	0.050561	1	0.858343
PGP58	k__Bacteria;p__Proteobacteria;c__Gammaproteobacteria;o__Betaproteobacteriales;f__Burkholderiaceae;g__Sutterella	0.492908	0.250484	0.0505913	1	0.858343
PGP68	k__Bacteria;p__Firmicutes;c__Negativicutes;o__Selenomonadales;f__Veillonellaceae;g__Veillonella	-0.702781	0.357142	0.0505949	1	0.858343
PGP15	k__Bacteria;p__Proteobacteria;c__Gammaproteobacteria;o__Enterobacteriales;f__Enterobacteriaceae;g__Escherichia.Shigella	-0.750509	0.381602	0.0507179	1	0.859417
PGP84	k__Bacteria;p__Tenericutes;c__Mollicutes;o__Mollicutes.RF39;f__gut.metagenome;g__gut.metagenome	0.509331	0.259113	0.0508415	1	0.859417
PGP13	k__Bacteria;p__Firmicutes;c__Negativicutes;o__Selenomonadales;f__Veillonellaceae;g__Mitsuokella	0.485638	0.247303	0.0510671	1	0.859417
PGP29	k__Bacteria;p__Firmicutes;c__Erysipelotrichia;o__Erysipelotrichales;f__Erysipelotrichaceae;g__Faecalitalea	-0.519875	0.264758	0.0510847	1	0.859417
PGP65	k__Bacteria;p__Firmicutes;c__Erysipelotrichia;o__Erysipelotrichales;f__Erysipelotrichaceae;g__Erysipelatoclostridium	0.595251	0.303213	0.0511365	1	0.859417
PGP85	k__Bacteria;p__Firmicutes;c__Clostridia;o__Clostridiales;f__Ruminococcaceae;g__Ruminococcaceae.UCG.005	0.585486	0.298463	0.0513091	1	0.859417
PGP35	k__Bacteria;p__Firmicutes;c__Clostridia;o__Clostridiales;f__Lachnospiraceae;__	0.777168	0.396188	0.0513161	1	0.859417
PGP113	k__Bacteria;p__Proteobacteria;c__Alphaproteobacteria;o__Rhodospirillales;f__uncultured;g__uncultured.bacterium	0.613456	0.312757	0.051336	1	0.859417
PGP25	k__Bacteria;p__Firmicutes;c__Clostridia;o__Clostridiales;f__Lachnospiraceae;g__Lachnoclostridium	0.433928	0.221253	0.0513616	1	0.859417
PGP5	k__Bacteria;p__Firmicutes;c__Negativicutes;o__Selenomonadales;f__Veillonellaceae;g__Mitsuokella	0.409195	0.208689	0.0514129	1	0.859417
PGP115	k__Bacteria;p__Firmicutes;c__Clostridia;o__Clostridiales;f__Lachnospiraceae;g__.Eubacterium..ventriosum.group	-0.883989	0.450911	0.0514529	1	0.859417
PGP48	k__Bacteria;p__Bacteroidetes;c__Bacteroidia;o__Bacteroidales;f__Rikenellaceae;g__Rikenellaceae.RC9.gut.group	0.603494	0.307855	0.0514684	1	0.859417
PGP54	k__Bacteria;p__Firmicutes;c__Clostridia;o__Clostridiales;f__Ruminococcaceae;g__Fournierella	-0.57878	0.295405	0.0515914	1	0.859417
PGP55	k__Bacteria;p__Firmicutes;c__Clostridia;o__Clostridiales;f__Ruminococcaceae;g__Fournierella	-0.708858	0.361796	0.0515914	1	0.859417
PGP115	k__Bacteria;p__Proteobacteria;c__Deltaproteobacteria;o__Desulfovibrionales;f__Desulfovibrionaceae;g__uncultured	0.945912	0.48285	0.0516217	1	0.859417
PGP27	k__Bacteria;p__Firmicutes;c__Clostridia;o__Clostridiales;f__Ruminococcaceae;g__Ruminococcaceae.UCG.013	-0.528509	0.2698	0.0516368	1	0.859417
PGP53	k__Bacteria;p__Firmicutes;c__Clostridia;o__Clostridiales;f__Lachnospiraceae;g__Marvinbryantia	0.425882	0.217526	0.0517604	1	0.859417
PGP112	k__Bacteria;p__Firmicutes;c__Clostridia;o__Clostridiales;f__Lachnospiraceae;g__Lachnospiraceae.NK4A136.group	0.289467	0.147868	0.0517892	1	0.859417
PGP76	k__Bacteria;p__Firmicutes;c__Clostridia;o__Clostridiales;f__Ruminococcaceae;g__Ruminococcaceae.NK4A214.group	0.687561	0.351279	0.0518239	1	0.859417
PGP60	k__Bacteria;p__Bacteroidetes;c__Bacteroidia;o__Bacteroidales;f__Prevotellaceae;g__Prevotella.2	0.386333	0.197461	0.0519191	1	0.859417
PGP43	k__Bacteria;p__Bacteroidetes;c__Bacteroidia;o__Bacteroidales;f__Prevotellaceae;g__Paraprevotella	0.907721	0.46397	0.0519289	1	0.859417
PGP102	k__Bacteria;p__Firmicutes;c__Negativicutes;o__Selenomonadales;f__Veillonellaceae;g__Dialister	-0.771606	0.394447	0.0519584	1	0.859417
PGP105	k__Bacteria;p__Firmicutes;c__Negativicutes;o__Selenomonadales;f__Veillonellaceae;g__Dialister	-0.771606	0.394447	0.0519584	1	0.859417
PGP62	k__Bacteria;p__Firmicutes;c__Negativicutes;o__Selenomonadales;f__Veillonellaceae;g__Megamonas	0.493555	0.252387	0.0520327	1	0.859417
PGP55	k__Bacteria;p__Proteobacteria;c__Gammaproteobacteria;o__Betaproteobacteriales;f__Burkholderiaceae;g__Sutterella	-0.686638	0.35124	0.0521103	1	0.859417
PGP54	k__Bacteria;p__Proteobacteria;c__Gammaproteobacteria;o__Betaproteobacteriales;f__Burkholderiaceae;g__Sutterella	-0.560637	0.286786	0.0521103	1	0.859417
PGP33	k__Bacteria;p__Firmicutes;c__Clostridia;o__Clostridiales;f__Lachnospiraceae;g__.Ruminococcus..torques.group	0.902348	0.461659	0.0521482	1	0.859417
PGP66	k__Bacteria;p__Firmicutes;c__Negativicutes;o__Selenomonadales;f__Acidaminococcaceae;g__Succiniclasticum	0.69369	0.354908	0.0521497	1	0.859417
PGP84	k__Bacteria;p__Firmicutes;c__Clostridia;o__Clostridiales;f__Lachnospiraceae;g__Lachnoclostridium	-0.409978	0.209761	0.0521578	1	0.859417
PGP91	k__Bacteria;p__Firmicutes;c__Negativicutes;o__Selenomonadales;f__Veillonellaceae;g__Allisonella	0.744333	0.380864	0.052178	1	0.859417
PGP33	k__Bacteria;p__Firmicutes;c__Clostridia;o__Clostridiales;f__Ruminococcaceae;g__Intestinimonas	-0.753559	0.385903	0.0523706	1	0.861126
PGP113	k__Bacteria;p__Firmicutes;c__Clostridia;o__Clostridiales;f__Lachnospiraceae;g__Fusicatenibacter	-0.591885	0.303177	0.0524228	1	0.861126
PGP47	k__Bacteria;p__Firmicutes;c__Clostridia;o__Clostridiales;f__Ruminococcaceae;g__Intestinimonas	0.452768	0.232	0.052505	1	0.861126
PGP67	k__Bacteria;p__Firmicutes;c__Clostridia;o__Clostridiales;f__Lachnospiraceae;g__Lachnospiraceae.UCG.008	-0.766525	0.392846	0.0525506	1	0.861126
PGP42	k__Bacteria;p__Firmicutes;c__Clostridia;o__Clostridiales;f__Lachnospiraceae;g__Moryella	2.17368	1.11403	0.0525545	1	0.861126
PGP4	k__Bacteria;p__Proteobacteria;c__Gammaproteobacteria;o__Betaproteobacteriales;f__Burkholderiaceae;g__Parasutterella	0.692963	0.3552	0.0525863	1	0.861126
PGP81	k__Bacteria;p__Firmicutes;c__Negativicutes;o__Selenomonadales;f__Acidaminococcaceae;g__Phascolarctobacterium	-1.0588	0.54347	0.0529088	1	0.861929
PGP81	k__Bacteria;p__Bacteroidetes;c__Bacteroidia;o__Bacteroidales;f__Muribaculaceae;g__metagenome	0.930018	0.47738	0.0529157	1	0.861929
PGP97	k__Bacteria;p__Firmicutes;c__Clostridia;o__Clostridiales;f__Lachnospiraceae;g__.Eubacterium..eligens.group	-0.749215	0.384584	0.052922	1	0.861929
PGP27	k__Bacteria;p__Firmicutes;c__Clostridia;o__Clostridiales;f__Lachnospiraceae;g__.Eubacterium..eligens.group	-0.504313	0.258982	0.0530215	1	0.861929
PGP51	k__Bacteria;p__Firmicutes;c__Clostridia;o__Clostridiales;f__Ruminococcaceae;g__UBA1819	-0.363795	0.186827	0.0530294	1	0.861929
PGP27	k__Bacteria;p__Firmicutes;c__Clostridia;o__Clostridiales;f__Lachnospiraceae;g__Tyzzerella.4	-0.349609	0.179598	0.0531034	1	0.861929
PGP94	k__Bacteria;p__Spirochaetes;c__Brachyspirae;o__Brachyspirales;f__Brachyspiraceae;g__Brachyspira	0.486004	0.2497	0.0531358	1	0.861929
PGP66	k__Bacteria;p__Proteobacteria;c__Gammaproteobacteria;o__Betaproteobacteriales;f__Burkholderiaceae;g__Parasutterella	0.883409	0.454163	0.0532828	1	0.861929
PGP92	k__Bacteria;p__Proteobacteria;c__Deltaproteobacteria;o__Desulfovibrionales;f__Desulfovibrionaceae;g__Desulfovibrio	0.378362	0.194656	0.0534513	1	0.861929
PGP19	k__Bacteria;p__Proteobacteria;c__Gammaproteobacteria;o__Enterobacteriales;f__Enterobacteriaceae;g__Escherichia.Shigella	0.883392	0.454907	0.0536741	1	0.861929
PGP11	k__Bacteria;p__Actinobacteria;c__Coriobacteriia;o__Coriobacteriales;f__Coriobacteriaceae;g__Collinsella	0.630335	0.324656	0.0537188	1	0.861929
PGP112	k__Bacteria;p__Firmicutes;c__Negativicutes;o__Selenomonadales;f__Acidaminococcaceae;g__Succiniclasticum	0.280913	0.144744	0.0538153	1	0.861929
PGP52	k__Bacteria;p__Firmicutes;c__Clostridia;o__Clostridiales;f__Ruminococcaceae;g__UBA1819	-0.639922	0.329738	0.0538228	1	0.861929
PGP116	k__Bacteria;p__Firmicutes;c__Clostridia;o__Clostridiales;f__Christensenellaceae;g__Christensenellaceae.R.7.group	0.874612	0.450766	0.0538744	1	0.861929
PGP82	k__Bacteria;p__Firmicutes;c__Clostridia;o__Clostridiales;f__Lachnospiraceae;g__.Ruminococcus..torques.group	0.975857	0.502966	0.0538832	1	0.861929
PGP101	k__Bacteria;p__Firmicutes;c__Clostridia;o__Clostridiales;f__Lachnospiraceae;g__Dorea	-1.35765	0.700198	0.0540364	1	0.861929
PGP39	k__Bacteria;p__Bacteroidetes;c__Bacteroidia;o__Bacteroidales;f__Prevotellaceae;g__Paraprevotella	0.817242	0.421501	0.0540451	1	0.861929
PGP29	k__Bacteria;p__Firmicutes;c__Negativicutes;o__Selenomonadales;f__Veillonellaceae;g__Dialister	-0.599398	0.309161	0.0540565	1	0.861929
PGP113	k__Bacteria;p__Firmicutes;c__Negativicutes;o__Selenomonadales;f__Acidaminococcaceae;g__Succiniclasticum	0.540444	0.278792	0.0540901	1	0.861929
PGP72	k__Bacteria;p__Firmicutes;c__Clostridia;o__Clostridiales;f__Lachnospiraceae;g__Coprococcus.2	-0.853724	0.440418	0.0540998	1	0.861929
PGP41	k__Bacteria;p__Firmicutes;c__Erysipelotrichia;o__Erysipelotrichales;f__Erysipelotrichaceae;g__Holdemanella	-1.24931	0.644522	0.0541116	1	0.861929
PGP69	k__Bacteria;p__Bacteroidetes;c__Bacteroidia;o__Bacteroidales;f__Prevotellaceae;g__Prevotella.2	-0.590426	0.304641	0.0541409	1	0.861929
PGP27	k__Bacteria;p__Proteobacteria;c__Gammaproteobacteria;o__Enterobacteriales;f__Enterobacteriaceae;g__Klebsiella	-0.379593	0.195899	0.0541911	1	0.861929
PGP99	k__Bacteria;p__Bacteroidetes;c__Bacteroidia;o__Bacteroidales;f__Tannerellaceae;g__Parabacteroides	-0.721554	0.372421	0.0542193	1	0.861929
PGP101	k__Bacteria;p__Proteobacteria;c__Gammaproteobacteria;o__Pasteurellales;f__Pasteurellaceae;g__Haemophilus	1.28137	0.661429	0.0542421	1	0.861929
PGP81	k__Bacteria;p__Proteobacteria;c__Deltaproteobacteria;o__Desulfovibrionales;f__Desulfovibrionaceae;g__Bilophila	-0.960798	0.496229	0.0543758	1	0.861929
PGP50	k__Bacteria;p__Bacteroidetes;c__Bacteroidia;o__Bacteroidales;f__Prevotellaceae;g__Prevotella.2	0.334306	0.172686	0.0544102	1	0.861929
PGP97	k__Bacteria;p__Tenericutes;c__Mollicutes;o__Mollicutes.RF39;f__uncultured.bacterium;g__uncultured.bacterium	0.811863	0.419407	0.0544321	1	0.861929
PGP96	k__Bacteria;p__Firmicutes;c__Erysipelotrichia;o__Erysipelotrichales;f__Erysipelotrichaceae;g__Merdibacter	1.27457	0.658483	0.054447	1	0.861929
PGP16	k__Bacteria;p__Firmicutes;c__Clostridia;o__Clostridiales;f__Ruminococcaceae;g__UBA1819	-0.381586	0.197161	0.0544733	1	0.861929
PGP32	k__Bacteria;p__Firmicutes;c__Negativicutes;o__Selenomonadales;f__Acidaminococcaceae;g__Phascolarctobacterium	-0.460132	0.237757	0.0544866	1	0.861929
PGP10	k__Bacteria;p__Firmicutes;c__Clostridia;o__Clostridiales;f__Lachnospiraceae;g__Anaerostipes	0.619006	0.319877	0.0545064	1	0.861929
PGP47	k__Bacteria;p__Firmicutes;c__Negativicutes;o__Selenomonadales;f__Acidaminococcaceae;g__Succiniclasticum	-0.422428	0.218325	0.0545407	1	0.861929
PGP16	k__Bacteria;p__Firmicutes;c__Negativicutes;o__Selenomonadales;f__Acidaminococcaceae;g__Phascolarctobacterium	0.475241	0.245628	0.0545485	1	0.861929
PGP10	k__Bacteria;p__Firmicutes;c__Clostridia;o__Clostridiales;f__Lachnospiraceae;g__Hungatella	0.425666	0.220063	0.0546115	1	0.861929
PGP107	k__Bacteria;p__Bacteroidetes;c__Bacteroidia;o__Bacteroidales;f__Prevotellaceae;g__Prevotella.7	1.32358	0.684307	0.0546231	1	0.861929
PGP20	k__Bacteria;p__Firmicutes;c__Clostridia;o__Clostridiales;f__Lachnospiraceae;g__Lachnospiraceae.NK4A136.group	0.582316	0.301066	0.0546248	1	0.861929
PGP68	k__Bacteria;p__Firmicutes;c__Clostridia;o__Clostridiales;f__Ruminococcaceae;g__Butyricicoccus	-0.780058	0.403366	0.0546634	1	0.861929
PGP110	k__Bacteria;p__Bacteroidetes;c__Bacteroidia;o__Bacteroidales;f__Rikenellaceae;g__Alistipes	-0.957969	0.495479	0.0547192	1	0.861929
PGP53	k__Bacteria;p__Firmicutes;c__Clostridia;o__Clostridiales;f__Lachnospiraceae;g__uncultured	0.371921	0.192365	0.0547195	1	0.861929
PGP37	k__Bacteria;p__Firmicutes;c__Erysipelotrichia;o__Erysipelotrichales;f__Erysipelotrichaceae;g__Merdibacter	0.913962	0.472755	0.0547381	1	0.861929
PGP12	k__Bacteria;p__Firmicutes;c__Clostridia;o__Clostridiales;f__Ruminococcaceae;g__Anaerotruncus	0.9304	0.481322	0.0547702	1	0.861929
PGP20	k__Bacteria;p__Firmicutes;c__Clostridia;o__Clostridiales;f__Ruminococcaceae;g__Ruminococcaceae.UCG.002	-0.525005	0.271686	0.0548466	1	0.861929
PGP98	k__Bacteria;p__Firmicutes;c__Clostridia;o__Clostridiales;f__Ruminococcaceae;g__Ruminococcaceae.UCG.003	0.782216	0.404875	0.0548959	1	0.861929
PGP104	k__Bacteria;p__Cyanobacteria;c__Melainabacteria;o__Gastranaerophilales;f__uncultured.bacterium;g__uncultured.bacterium	1.06609	0.551901	0.0549373	1	0.861929
PGP37	k__Bacteria;p__Proteobacteria;c__Gammaproteobacteria;o__Pseudomonadales;f__Pseudomonadaceae;g__Pseudomonas	-0.821204	0.425214	0.054986	1	0.861929
PGP80	k__Bacteria;p__Firmicutes;c__Clostridia;o__Clostridiales;f__Lachnospiraceae;g__.Ruminococcus..gnavus.group	0.796566	0.41252	0.0550232	1	0.861929
PGP98	k__Bacteria;p__Firmicutes;c__Clostridia;o__Clostridiales;f__Lachnospiraceae;g__Marvinbryantia	-0.875977	0.453867	0.0551407	1	0.862119
PGP68	k__Bacteria;p__Firmicutes;c__Clostridia;o__Clostridiales;f__Lachnospiraceae;g__Lachnospiraceae.UCG.004	-0.691839	0.358465	0.0551439	1	0.862119
PGP69	k__Bacteria;p__Firmicutes;c__Clostridia;o__Clostridiales;f__Peptostreptococcaceae;g__Romboutsia	-0.72793	0.377233	0.0551878	1	0.862119
PGP102	k__Bacteria;p__Proteobacteria;c__Deltaproteobacteria;o__Desulfovibrionales;f__Desulfovibrionaceae;g__Desulfovibrio	0.741852	0.384896	0.0554691	1	0.864457
PGP105	k__Bacteria;p__Proteobacteria;c__Deltaproteobacteria;o__Desulfovibrionales;f__Desulfovibrionaceae;g__Desulfovibrio	0.741852	0.384896	0.0554691	1	0.864457
PGP13	k__Bacteria;p__Firmicutes;c__Erysipelotrichia;o__Erysipelotrichales;f__Erysipelotrichaceae;g__Erysipelatoclostridium	-0.467355	0.242558	0.0555481	1	0.864457
PGP26	k__Bacteria;p__Firmicutes;c__Erysipelotrichia;o__Erysipelotrichales;f__Erysipelotrichaceae;g__Faecalitalea	0.665238	0.345333	0.0555997	1	0.864457
PGP60	k__Bacteria;p__Bacteroidetes;c__Bacteroidia;o__Bacteroidales;f__Muribaculaceae;g__uncultured.bacterium	0.516414	0.268184	0.0556966	1	0.864457
PGP49	k__Bacteria;p__Proteobacteria;c__Gammaproteobacteria;o__Betaproteobacteriales;f__Burkholderiaceae;g__Sutterella	-0.355726	0.184786	0.0557632	1	0.864457
PGP17	k__Bacteria;p__Bacteroidetes;c__Bacteroidia;o__Bacteroidales;f__Prevotellaceae;g__Alloprevotella	0.837751	0.435226	0.0557889	1	0.864457
PGP9	k__Bacteria;p__Firmicutes;c__Clostridia;o__Clostridiales;f__Christensenellaceae;g__Christensenellaceae.R.7.group	-0.479362	0.249037	0.055789	1	0.864457
PGP20	k__Bacteria;p__Firmicutes;c__Clostridia;o__Clostridiales;f__Ruminococcaceae;g__Ruminococcaceae.UCG.004	-0.679959	0.353261	0.0557961	1	0.864457
PGP20	k__Bacteria;p__Firmicutes;c__Clostridia;o__Clostridiales;f__Lachnospiraceae;g__Fusicatenibacter	0.616312	0.320507	0.0560333	1	0.86734
PGP74	k__Bacteria;p__Firmicutes;c__Bacilli;o__Bacillales;f__Listeriaceae;g__Brochothrix	-0.49549	0.257765	0.0561185	1	0.867704
PGP94	k__Bacteria;p__Bacteroidetes;c__Bacteroidia;o__Bacteroidales;f__Barnesiellaceae;g__Barnesiella	-0.717207	0.37317	0.0561591	1	0.867704
PGP27	k__Bacteria;p__Firmicutes;c__Clostridia;o__Clostridiales;f__Lachnospiraceae;g__.Ruminococcus..torques.group	0.567188	0.295311	0.0563219	1	0.868293
PGP91	k__Bacteria;p__Firmicutes;c__Clostridia;o__Clostridiales;f__Ruminococcaceae;g__uncultured	0.730552	0.380386	0.0563344	1	0.868293
PGP30	k__Bacteria;p__Proteobacteria;c__Deltaproteobacteria;o__Desulfovibrionales;f__Desulfovibrionaceae;g__Desulfovibrio	0.354464	0.184576	0.0563508	1	0.868293
PGP70	k__Bacteria;p__Firmicutes;c__Clostridia;o__Clostridiales;f__Lachnospiraceae;g__.Eubacterium..ventriosum.group	0.802511	0.41857	0.0567531	1	0.870368
PGP48	k__Bacteria;p__Lentisphaerae;c__Lentisphaeria;o__Victivallales;f__Victivallaceae;g__Victivallis	-0.64408	0.335982	0.0567862	1	0.870368
PGP42	k__Bacteria;p__Actinobacteria;c__Coriobacteriia;o__Coriobacteriales;f__Coriobacteriaceae;g__Collinsella	2.05856	1.07395	0.0568112	1	0.870368
PGP91	k__Bacteria;p__Firmicutes;c__Erysipelotrichia;o__Erysipelotrichales;f__Erysipelotrichaceae;g__.Clostridium..innocuum.group	-0.669015	0.34906	0.0568357	1	0.870368
PGP43	k__Bacteria;p__Firmicutes;c__Clostridia;o__Clostridiales;f__Lachnospiraceae;g__.Eubacterium..xylanophilum.group	-0.881647	0.460008	0.0568394	1	0.870368
PGP49	k__Bacteria;p__Firmicutes;c__Clostridia;o__Clostridiales;f__Lachnospiraceae;g__uncultured	0.345257	0.180151	0.0568529	1	0.870368
PGP95	k__Bacteria;p__Actinobacteria;c__Coriobacteriia;o__Coriobacteriales;f__Coriobacteriaceae;g__Collinsella	1.51331	0.789889	0.056934	1	0.870368
PGP5	k__Bacteria;p__Firmicutes;c__Clostridia;o__Clostridiales;f__Ruminococcaceae;g__Anaerofilum	-0.50384	0.263057	0.0570014	1	0.870368
PGP20	k__Bacteria;p__Firmicutes;c__Clostridia;o__Clostridiales;f__Lachnospiraceae;g__.Eubacterium..xylanophilum.group	-0.673015	0.351413	0.0570222	1	0.870368
PGP117	k__Bacteria;p__Firmicutes;c__Clostridia;o__Clostridiales;f__Ruminococcaceae;g__Ruminiclostridium.5	-0.721903	0.377005	0.0570649	1	0.870368
PGP59	k__Bacteria;p__Firmicutes;c__Negativicutes;o__Selenomonadales;f__Acidaminococcaceae;g__Phascolarctobacterium	-0.889866	0.464887	0.0571518	1	0.870368
PGP78	k__Bacteria;p__Firmicutes;c__Negativicutes;o__Selenomonadales;f__Veillonellaceae;g__Allisonella	-0.673756	0.352153	0.0572688	1	0.870368
PGP40	k__Bacteria;p__Firmicutes;c__Erysipelotrichia;o__Erysipelotrichales;f__Erysipelotrichaceae;g__Asteroleplasma	-0.624327	0.326403	0.0573328	1	0.870368
PGP38	k__Bacteria;p__Bacteroidetes;c__Bacteroidia;o__Bacteroidales;f__Prevotellaceae;g__uncultured	-0.741404	0.387662	0.0573653	1	0.870368
PGP65	k__Bacteria;p__Firmicutes;c__Negativicutes;o__Selenomonadales;f__Veillonellaceae;g__Megasphaera	-0.735748	0.384713	0.0573707	1	0.870368
PGP24	k__Bacteria;p__Firmicutes;c__Clostridia;o__Clostridiales;f__Lachnospiraceae;g__Lachnospiraceae.NK4A136.group	0.31899	0.166811	0.0573936	1	0.870368
PGP47	k__Bacteria;p__Firmicutes;c__Clostridia;o__Clostridiales;f__Ruminococcaceae;g__Anaerofilum	-0.478309	0.250179	0.0574468	1	0.870368
PGP68	k__Bacteria;p__Firmicutes;c__Clostridia;o__Clostridiales;f__Ruminococcaceae;g__Oscillibacter	-0.634731	0.332067	0.0575005	1	0.870368
PGP34	k__Bacteria;p__Firmicutes;c__Clostridia;o__Clostridiales;f__Ruminococcaceae;g__.Eubacterium..coprostanoligenes.group	0.415193	0.217324	0.0576271	1	0.870368
PGP103	k__Bacteria;p__Firmicutes;c__Clostridia;o__Clostridiales;f__Ruminococcaceae;g__Ruminococcaceae.UCG.003	0.779089	0.40791	0.0576946	1	0.870368
PGP106	k__Bacteria;p__Firmicutes;c__Clostridia;o__Clostridiales;f__Ruminococcaceae;g__Ruminococcaceae.UCG.003	0.779089	0.40791	0.0576946	1	0.870368
PGP29	k__Bacteria;p__Firmicutes;c__Clostridia;o__Clostridiales;f__Ruminococcaceae;g__Flavonifractor	-0.415007	0.217344	0.0577605	1	0.870368
PGP11	k__Bacteria;p__Proteobacteria;c__Gammaproteobacteria;o__Betaproteobacteriales;f__Burkholderiaceae;g__Parasutterella	0.647344	0.339047	0.0577785	1	0.870368
PGP5	k__Bacteria;p__Firmicutes;c__Clostridia;o__Clostridiales;f__Lachnospiraceae;__	-0.46647	0.244333	0.0577985	1	0.870368
PGP97	k__Bacteria;p__Firmicutes;c__Clostridia;o__Clostridiales;f__Ruminococcaceae;g__Flavonifractor	-0.555236	0.290927	0.0578823	1	0.870368
PGP25	k__Bacteria;p__Firmicutes;c__Clostridia;o__Clostridiales;f__Lachnospiraceae;g__Tyzzerella.4	-0.35197	0.184438	0.0579042	1	0.870368
PGP38	k__Bacteria;p__Firmicutes;c__Erysipelotrichia;o__Erysipelotrichales;f__Erysipelotrichaceae;g__Asteroleplasma	-0.756287	0.396387	0.0579547	1	0.870368
PGP72	k__Bacteria;p__Firmicutes;c__Clostridia;o__Clostridiales;f__Lachnospiraceae;g__Lachnospiraceae.UCG.008	-0.920753	0.482635	0.057979	1	0.870368
PGP95	k__Bacteria;p__Firmicutes;c__Negativicutes;o__Selenomonadales;f__Acidaminococcaceae;g__Phascolarctobacterium	1.51372	0.793593	0.0580236	1	0.870368
PGP35	k__Bacteria;p__Firmicutes;c__Clostridia;o__Clostridiales;f__Lachnospiraceae;g__Marvinbryantia	-0.908601	0.476368	0.058033	1	0.870368
PGP53	k__Bacteria;p__Firmicutes;c__Negativicutes;o__Selenomonadales;f__Acidaminococcaceae;g__Phascolarctobacterium	0.399668	0.209577	0.0580758	1	0.870368
PGP69	k__Bacteria;p__Firmicutes;c__Bacilli;o__Lactobacillales;f__Streptococcaceae;g__Streptococcus	0.763294	0.400357	0.0581397	1	0.870555
PGP107	k__Bacteria;p__Firmicutes;c__Clostridia;o__Clostridiales;f__Ruminococcaceae;g__UBA1819	-1.08694	0.570522	0.0583171	1	0.872443
PGP62	k__Bacteria;p__Firmicutes;c__Clostridia;o__Clostridiales;f__Lachnospiraceae;g__.Ruminococcus..torques.group	-0.643099	0.337877	0.0585554	1	0.875236
PGP11	k__Bacteria;p__Firmicutes;c__Clostridia;o__Clostridiales;f__Ruminococcaceae;g__Subdoligranulum	0.584692	0.307312	0.0586545	1	0.875373
PGP44	k__Bacteria;p__Bacteroidetes;c__Bacteroidia;o__Bacteroidales;f__Rikenellaceae;g__Rikenellaceae.RC9.gut.group	1.02244	0.537475	0.0586926	1	0.875373
PGP77	k__Bacteria;p__Bacteroidetes;c__Bacteroidia;o__Bacteroidales;f__Prevotellaceae;g__Prevotella.9	-0.467078	0.245558	0.0587194	1	0.875373
PGP21	k__Bacteria;p__Firmicutes;c__Negativicutes;o__Selenomonadales;f__Acidaminococcaceae;g__Phascolarctobacterium	0.448816	0.23615	0.0589238	1	0.87566
PGP68	k__Bacteria;p__Firmicutes;c__Erysipelotrichia;o__Erysipelotrichales;f__Erysipelotrichaceae;g__Dielma	0.7165	0.377044	0.0589561	1	0.87566
PGP19	k__Bacteria;p__Proteobacteria;c__Alphaproteobacteria;o__Rhodospirillales;f__uncultured.Ambiguous_taxa	-1.03689	0.545654	0.0589604	1	0.87566
PGP16	k__Bacteria;p__Proteobacteria;c__Gammaproteobacteria;o__Betaproteobacteriales;f__Burkholderiaceae;g__Parasutterella	0.485079	0.255348	0.0590399	1	0.87566
PGP37	k__Bacteria;p__Firmicutes;c__Clostridia;o__Clostridiales;f__Ruminococcaceae;g__Ruminococcus.2	0.864975	0.455394	0.0590764	1	0.87566
PGP98	k__Bacteria;p__Firmicutes;c__Clostridia;o__Clostridiales;f__Lachnospiraceae;g__.Eubacterium..ventriosum.group	0.790763	0.416368	0.059104	1	0.87566
PGP2	k__Bacteria;p__Firmicutes;c__Clostridia;o__Clostridiales;f__Lachnospiraceae;g__Moryella	0.721981	0.380173	0.0591178	1	0.87566
PGP27	k__Bacteria;p__Bacteroidetes;c__Bacteroidia;o__Bacteroidales;f__Muribaculaceae;g__metagenome	-0.477084	0.251252	0.0591516	1	0.87566
PGP74	k__Bacteria;p__Firmicutes;c__Clostridia;o__Clostridiales;f__Ruminococcaceae;g__Oscillibacter	-0.607525	0.320165	0.0593234	1	0.876081
PGP75	k__Bacteria;p__Bacteroidetes;c__Bacteroidia;o__Bacteroidales;f__Prevotellaceae;g__Prevotella.7	-0.959844	0.506076	0.0594421	1	0.876081
PGP23	k__Bacteria;p__Lentisphaerae;c__Lentisphaeria;o__Victivallales;f__Victivallaceae;g__Victivallis	-0.755026	0.39811	0.0594571	1	0.876081
PGP51	k__Bacteria;p__Firmicutes;c__Clostridia;o__Clostridiales;f__Peptococcaceae;g__Peptococcus	0.442915	0.233552	0.0594697	1	0.876081
PGP88	k__Bacteria;p__Firmicutes;c__Erysipelotrichia;o__Erysipelotrichales;f__Erysipelotrichaceae;g__Holdemanella	0.75679	0.399471	0.05973	1	0.876081
PGP89	k__Bacteria;p__Firmicutes;c__Erysipelotrichia;o__Erysipelotrichales;f__Erysipelotrichaceae;g__Holdemanella	1.07026	0.564938	0.05973	1	0.876081
PGP6	k__Bacteria;p__Firmicutes;c__Clostridia;o__Clostridiales;f__Lachnospiraceae;g__.Eubacterium..fissicatena.group	0.525717	0.277515	0.0597445	1	0.876081
PGP98	k__Bacteria;p__Firmicutes;c__Clostridia;o__Clostridiales;f__Peptostreptococcaceae;g__Terrisporobacter	0.741463	0.391517	0.0598181	1	0.876081
PGP27	k__Bacteria;p__Firmicutes;c__Clostridia;o__Clostridiales;f__Family.XIII;g__Family.XIII.AD3011.group	0.494656	0.261331	0.0599499	1	0.876081
PGP115	k__Bacteria;p__Firmicutes;c__Clostridia;o__Clostridiales;f__Ruminococcaceae;g__Ruminococcus.1	-0.748991	0.395836	0.0600382	1	0.876081
PGP79	k__Bacteria;p__Firmicutes;c__Clostridia;o__Clostridiales;f__Lachnospiraceae;g__Anaerostipes	0.876489	0.463328	0.0600984	1	0.876081
PGP31	k__Bacteria;p__Firmicutes;c__Clostridia;o__Clostridiales;f__Peptostreptococcaceae;g__Romboutsia	-0.646336	0.34167	0.0601026	1	0.876081
PGP100	k__Bacteria;p__Proteobacteria;c__Gammaproteobacteria;o__Betaproteobacteriales;f__Burkholderiaceae;g__Parasutterella	0.71375	0.377378	0.0601503	1	0.876081
PGP11	k__Bacteria;p__Firmicutes;c__Clostridia;o__Clostridiales;f__Lachnospiraceae;g__Oribacterium	-0.43256	0.228719	0.0601646	1	0.876081
PGP27	k__Bacteria;p__Spirochaetes;c__Brachyspirae;o__Brachyspirales;f__Brachyspiraceae;g__Brachyspira	-0.334994	0.177135	0.0601718	1	0.876081
PGP34	k__Bacteria;p__Firmicutes;c__Clostridia;o__Clostridiales;f__Lachnospiraceae;g__.Eubacterium..xylanophilum.group	-0.52798	0.279252	0.0602363	1	0.876081
PGP99	k__Bacteria;p__Bacteroidetes;c__Bacteroidia;o__Bacteroidales;f__Prevotellaceae;g__Prevotella.9	-0.631205	0.333878	0.0602594	1	0.876081
PGP84	k__Bacteria;p__Firmicutes;c__Negativicutes;o__Selenomonadales;f__Veillonellaceae;g__Allisonella	0.454866	0.240617	0.0602741	1	0.876081
PGP12	k__Bacteria;p__Firmicutes;c__Clostridia;o__Clostridiales;f__Ruminococcaceae;g__Ruminiclostridium.6	1.02027	0.539747	0.0602921	1	0.876081
PGP73	k__Bacteria;p__Proteobacteria;c__Deltaproteobacteria;o__Desulfovibrionales;f__Desulfovibrionaceae;g__uncultured	-0.816426	0.431912	0.0602951	1	0.876081
PGP17	k__Bacteria;p__Firmicutes;c__Clostridia;o__Clostridiales;f__Ruminococcaceae;g__Anaerotruncus	0.76758	0.406085	0.0603039	1	0.876081
PGP30	k__Bacteria;p__Firmicutes;c__Erysipelotrichia;o__Erysipelotrichales;f__Erysipelotrichaceae;g__Dielma	-0.330703	0.174965	0.0603161	1	0.876081
PGP34	k__Bacteria;p__Cyanobacteria;c__Melainabacteria;o__Gastranaerophilales;f__Clostridium.sp..K4410.MGS.306;g__Clostridium.sp..K4410.MGS.306	-0.500945	0.265194	0.0604684	1	0.876658
PGP72	k__Bacteria;p__Firmicutes;c__Clostridia;o__Clostridiales;f__Lachnospiraceae;g__Moryella	-0.900522	0.476737	0.0604743	1	0.876658
PGP115	k__Bacteria;p__Proteobacteria;c__Gammaproteobacteria;o__Enterobacteriales;f__Enterobacteriaceae;g__Escherichia.Shigella	0.744854	0.394522	0.0606014	1	0.876658
PGP43	k__Bacteria;p__Firmicutes;c__Clostridia;o__Clostridiales;f__Lachnospiraceae;g__Lachnospiraceae.NK4A136.group	0.74432	0.394294	0.0606362	1	0.876658
PGP111	k__Bacteria;p__Firmicutes;c__Negativicutes;o__Selenomonadales;f__Veillonellaceae;g__Megasphaera	0.707833	0.375015	0.06067	1	0.876658
PGP31	k__Bacteria;p__Firmicutes;c__Clostridia;o__Clostridiales;f__Lachnospiraceae;g__Moryella	-0.719633	0.381314	0.0607018	1	0.876658
PGP10	k__Bacteria;p__Bacteroidetes;c__Bacteroidia;o__Bacteroidales;f__Prevotellaceae;g__Prevotella.2	0.453095	0.240156	0.0607796	1	0.876658
PGP27	k__Bacteria;p__Lentisphaerae;c__Lentisphaeria;o__Victivallales;f__Victivallaceae;g__Victivallis	-0.550324	0.291808	0.0608823	1	0.876658
PGP75	k__Bacteria;p__Firmicutes;c__Clostridia;o__Clostridiales;f__Ruminococcaceae;g__uncultured	-0.855111	0.453526	0.0609422	1	0.876658
PGP82	k__Bacteria;p__Firmicutes;c__Clostridia;o__Clostridiales;f__Lachnospiraceae;g__Anaerostipes	0.914905	0.485476	0.0610673	1	0.876658
PGP81	k__Bacteria;p__Firmicutes;c__Clostridia;o__Clostridiales;f__Ruminococcaceae;g__Ruminococcus.1	0.85556	0.454351	0.0612731	1	0.876658
PGP94	k__Bacteria;p__Firmicutes;c__Clostridia;o__Clostridiales;f__Lachnospiraceae;g__.Ruminococcus..gnavus.group	0.552704	0.293534	0.0612879	1	0.876658
PGP42	k__Bacteria;p__Firmicutes;c__Clostridia;o__Clostridiales;f__Peptostreptococcaceae;g__Romboutsia	1.88089	0.998955	0.0612974	1	0.876658
PGP29	k__Bacteria;p__Firmicutes;c__Clostridia;o__Clostridiales;f__Ruminococcaceae;g__Ruminiclostridium.9	0.585195	0.31081	0.0613045	1	0.876658
PGP96	k__Bacteria;p__Proteobacteria;c__Deltaproteobacteria;o__Desulfovibrionales;f__Desulfovibrionaceae;g__uncultured	1.31433	0.69826	0.0613743	1	0.876658
PGP23	k__Bacteria;p__Bacteroidetes;c__Bacteroidia;o__Bacteroidales;f__Bacteroidaceae;g__Bacteroides	-0.571924	0.303905	0.0614266	1	0.876658
PGP31	k__Bacteria;p__Actinobacteria;c__Coriobacteriia;o__Coriobacteriales;f__Coriobacteriaceae;g__Collinsella	-0.691444	0.367485	0.0614751	1	0.876658
PGP68	k__Bacteria;p__Firmicutes;c__Clostridia;o__Clostridiales;f__Lachnospiraceae;g__.Eubacterium..ventriosum.group	-0.749467	0.39863	0.061674	1	0.876658
PGP65	k__Bacteria;p__Bacteroidetes;c__Bacteroidia;o__Bacteroidales;f__Barnesiellaceae;g__Coprobacter	0.788943	0.419664	0.0616969	1	0.876658
PGP12	k__Bacteria;p__Bacteroidetes;c__Bacteroidia;o__Bacteroidales;f__Rikenellaceae;g__Rikenellaceae.RC9.gut.group	-0.993147	0.528379	0.0617419	1	0.876658
PGP6	k__Bacteria;p__Proteobacteria;c__Gammaproteobacteria;o__Betaproteobacteriales;f__Burkholderiaceae;g__Parasutterella	0.695927	0.37026	0.0617487	1	0.876658
PGP57	k__Bacteria;p__Firmicutes;c__Clostridia;o__Clostridiales;f__Lachnospiraceae;g__Lachnospiraceae.FCS020.group	0.551403	0.293395	0.0617725	1	0.876658
PGP56	k__Bacteria;p__Firmicutes;c__Clostridia;o__Clostridiales;f__Lachnospiraceae;g__Lachnospiraceae.FCS020.group	0.450219	0.239556	0.0617725	1	0.876658
PGP23	k__Bacteria;p__Firmicutes;c__Clostridia;o__Clostridiales;f__Lachnospiraceae;g__.Ruminococcus..torques.group	0.757564	0.4031	0.0617784	1	0.876658
PGP58	k__Bacteria;p__Firmicutes;c__Clostridia;o__Clostridiales;f__Ruminococcaceae;g__Ruminococcaceae.UCG.002	0.374581	0.199342	0.0618135	1	0.876658
PGP69	k__Bacteria;p__Firmicutes;c__Clostridia;o__Clostridiales;f__Ruminococcaceae;g__Anaerotruncus	-0.652844	0.347526	0.0618879	1	0.876658
PGP42	k__Bacteria;p__Firmicutes;c__Clostridia;o__Clostridiales;f__Ruminococcaceae;__	-1.46502	0.779919	0.0619051	1	0.876658
PGP85	k__Bacteria;p__Tenericutes;c__Mollicutes;o__Mollicutes.RF39;f__gut.metagenome;g__gut.metagenome	0.785519	0.418206	0.0619208	1	0.876658
PGP28	k__Bacteria;p__Firmicutes;c__Erysipelotrichia;o__Erysipelotrichales;f__Erysipelotrichaceae;g__Dielma	0.384661	0.20481	0.0619445	1	0.876658
PGP47	k__Bacteria;p__Firmicutes;c__Clostridia;o__Clostridiales;f__Ruminococcaceae;g__Ruminiclostridium.5	-0.496435	0.264343	0.0619634	1	0.876658
PGP116	k__Bacteria;p__Firmicutes;c__Clostridia;o__Clostridiales;f__Lachnospiraceae;g__.Eubacterium..xylanophilum.group	-1.10852	0.590413	0.0620284	1	0.876658
PGP117	k__Bacteria;p__Firmicutes;c__Clostridia;o__Clostridiales;f__Lachnospiraceae;__	-0.622567	0.331627	0.0620581	1	0.876658
PGP45	k__Bacteria;p__Firmicutes;c__Bacilli;o__Lactobacillales;f__Streptococcaceae;g__Streptococcus	0.653612	0.348168	0.0620611	1	0.876658
PGP39	k__Bacteria;p__Firmicutes;c__Clostridia;o__Clostridiales;f__Ruminococcaceae;g__Ruminiclostridium.5	0.795697	0.424194	0.0622685	1	0.878855
PGP19	k__Bacteria;p__Firmicutes;c__Clostridia;o__Clostridiales;f__Ruminococcaceae;g__Ruminiclostridium.5	1.00692	0.537299	0.0625098	1	0.881241
PGP48	k__Bacteria;p__Actinobacteria;c__Coriobacteriia;o__Coriobacteriales;f__Coriobacteriaceae;g__Collinsella	0.614635	0.328013	0.0625414	1	0.881241
PGP62	k__Bacteria;p__Cyanobacteria;c__Melainabacteria;o__Gastranaerophilales;f__uncultured.bacterium;g__uncultured.bacterium	0.591544	0.315827	0.0626541	1	0.882097
PGP108	k__Bacteria;p__Bacteroidetes;c__Bacteroidia;o__Bacteroidales;f__Muribaculaceae;g__metagenome	0.598006	0.319355	0.0627181	1	0.882265
PGP3	k__Bacteria;p__Bacteroidetes;c__Bacteroidia;o__Bacteroidales;f__Muribaculaceae;g__uncultured.bacterium	0.43502	0.232464	0.0628853	1	0.883885
PGP100	k__Bacteria;p__Firmicutes;c__Clostridia;o__Clostridiales;f__Ruminococcaceae;g__Anaerofilum	-0.632212	0.337954	0.0629738	1	0.88399
PGP42	k__Bacteria;p__Firmicutes;c__Clostridia;o__Clostridiales;f__Ruminococcaceae;g__uncultured	1.74147	0.931484	0.0631324	1	0.88399
PGP112	k__Bacteria;p__Firmicutes;c__Clostridia;o__Clostridiales;f__Lachnospiraceae;g__.Eubacterium..ventriosum.group	0.317507	0.169854	0.0631713	1	0.88399
PGP47	k__Bacteria;p__Firmicutes;c__Clostridia;o__Clostridiales;f__Lachnospiraceae;g__Lachnospira	0.487587	0.260964	0.0632948	1	0.88399
PGP12	k__Bacteria;p__Firmicutes;c__Clostridia;o__Clostridiales;f__Ruminococcaceae;g__Negativibacillus	-1.03411	0.553493	0.0633054	1	0.88399
PGP95	k__Bacteria;p__Proteobacteria;c__Gammaproteobacteria;o__Betaproteobacteriales;f__Burkholderiaceae;g__Sutterella	-1.39683	0.747722	0.0633359	1	0.88399
PGP31	k__Bacteria;p__Firmicutes;c__Erysipelotrichia;o__Erysipelotrichales;f__Erysipelotrichaceae;g__Faecalitalea	-0.575729	0.30826	0.0633978	1	0.88399
PGP32	k__Bacteria;p__Bacteroidetes;c__Bacteroidia;o__Bacteroidales;f__Muribaculaceae;g__metagenome	0.390242	0.208989	0.0634518	1	0.88399
PGP1	k__Bacteria;p__Proteobacteria;c__Deltaproteobacteria;o__Desulfovibrionales;f__Desulfovibrionaceae;g__uncultured	-0.448023	0.239954	0.063476	1	0.88399
PGP76	k__Bacteria;p__Firmicutes;c__Clostridia;o__Clostridiales;f__Ruminococcaceae;g__Intestinimonas	0.63796	0.341838	0.0635958	1	0.88399
PGP53	k__Bacteria;p__Bacteroidetes;c__Bacteroidia;o__Bacteroidales;f__Barnesiellaceae;g__Barnesiella	-0.361794	0.19398	0.0637578	1	0.88399
PGP8	k__Bacteria;p__Lentisphaerae;c__Lentisphaeria;o__Victivallales;f__Victivallaceae;g__Victivallis	0.827374	0.443607	0.0637588	1	0.88399
PGP96	k__Bacteria;p__Proteobacteria;c__Gammaproteobacteria;o__Pasteurellales;f__Pasteurellaceae;g__Haemophilus	1.15189	0.617624	0.0637682	1	0.88399
PGP69	k__Bacteria;p__Firmicutes;c__Erysipelotrichia;o__Erysipelotrichales;f__Erysipelotrichaceae;g__Holdemania	-0.668885	0.358714	0.0638194	1	0.88399
PGP8	k__Bacteria;p__Firmicutes;c__Clostridia;o__Clostridiales;f__Ruminococcaceae;g__Ruminococcus.2	-0.751126	0.402966	0.0639158	1	0.88399
PGP22	k__Bacteria;p__Firmicutes;c__Erysipelotrichia;o__Erysipelotrichales;f__Erysipelotrichaceae;g__Merdibacter	-0.613523	0.329333	0.0640665	1	0.88399
PGP91	k__Bacteria;p__Firmicutes;c__Erysipelotrichia;o__Erysipelotrichales;f__Erysipelotrichaceae;g__Turicibacter	-0.784269	0.421032	0.0640941	1	0.88399
PGP77	k__Bacteria;p__Proteobacteria;c__Gammaproteobacteria;o__Betaproteobacteriales;f__Burkholderiaceae;g__Sutterella	0.518274	0.278266	0.0641246	1	0.88399
PGP87	k__Bacteria;p__Bacteroidetes;c__Bacteroidia;o__Bacteroidales;f__Prevotellaceae;g__Prevotellaceae.NK3B31.group	0.415378	0.22309	0.0642073	1	0.88399
PGP29	k__Bacteria;p__Lentisphaerae;c__Lentisphaeria;o__Victivallales;f__Victivallaceae;g__Victivallis	-0.602885	0.323814	0.0642223	1	0.88399
PGP45	k__Bacteria;p__Bacteroidetes;c__Bacteroidia;o__Bacteroidales;f__Prevotellaceae;g__Prevotella.2	0.493285	0.265058	0.0643327	1	0.88399
PGP94	k__Bacteria;p__Bacteroidetes;c__Bacteroidia;o__Bacteroidales;f__Prevotellaceae;g__Prevotella.9	-0.624427	0.33557	0.0643685	1	0.88399
PGP3	k__Bacteria;p__Firmicutes;c__Clostridia;o__Clostridiales;f__Ruminococcaceae;g__Intestinimonas	-0.367726	0.197726	0.0645131	1	0.88399
PGP85	k__Bacteria;p__Firmicutes;c__Negativicutes;o__Selenomonadales;f__Veillonellaceae;g__Allisonella	0.721736	0.388125	0.0645462	1	0.88399
PGP96	k__Bacteria;p__Cyanobacteria;c__Melainabacteria;o__Gastranaerophilales;f__uncultured.bacterium;g__uncultured.bacterium	-1.22853	0.660862	0.0646275	1	0.88399
PGP41	k__Bacteria;p__Proteobacteria;c__Gammaproteobacteria;o__Betaproteobacteriales;f__Burkholderiaceae;g__Parasutterella	-1.34655	0.724397	0.0646439	1	0.88399
PGP19	k__Bacteria;p__Firmicutes;c__Clostridia;o__Clostridiales;f__Ruminococcaceae;g__DTU089	0.877659	0.472314	0.0647368	1	0.88399
PGP39	k__Bacteria;p__Firmicutes;c__Bacilli;o__Lactobacillales;f__Streptococcaceae;g__Streptococcus	0.787586	0.423973	0.0648192	1	0.88399
PGP17	k__Bacteria;p__Bacteroidetes;c__Bacteroidia;o__Bacteroidales;f__Muribaculaceae;g__uncultured.bacterium	-0.898468	0.483768	0.0648768	1	0.88399
PGP54	k__Bacteria;p__Bacteroidetes;c__Bacteroidia;o__Bacteroidales;f__Barnesiellaceae;g__Barnesiella	-0.523731	0.282	0.06488	1	0.88399
PGP55	k__Bacteria;p__Bacteroidetes;c__Bacteroidia;o__Bacteroidales;f__Barnesiellaceae;g__Barnesiella	-0.641437	0.345377	0.06488	1	0.88399
PGP27	k__Bacteria;p__Bacteroidetes;c__Bacteroidia;o__Bacteroidales;f__Prevotellaceae;g__Prevotella.9	0.441803	0.237925	0.0649241	1	0.88399
PGP73	k__Bacteria;p__Firmicutes;c__Clostridia;o__Clostridiales;f__Lachnospiraceae;g__Lachnospira	0.763178	0.411007	0.0649309	1	0.88399
PGP22	k__Bacteria;p__Firmicutes;c__Clostridia;o__Clostridiales;f__Lachnospiraceae;g__Agathobacter	0.584517	0.314819	0.0649561	1	0.88399
PGP77	k__Bacteria;p__Firmicutes;c__Erysipelotrichia;o__Erysipelotrichales;f__Erysipelotrichaceae;g__Erysipelatoclostridium	-0.397175	0.213933	0.0649754	1	0.88399
PGP4	k__Bacteria;p__Bacteroidetes;c__Bacteroidia;o__Bacteroidales;f__Prevotellaceae;g__Paraprevotella	-0.620622	0.33432	0.0649992	1	0.88399
PGP14	k__Bacteria;p__Bacteroidetes;c__Bacteroidia;o__Bacteroidales;f__Prevotellaceae;g__Prevotella.2	-0.883647	0.47615	0.0650788	1	0.88399
PGP75	k__Bacteria;p__Firmicutes;c__Clostridia;o__Clostridiales;f__Lachnospiraceae;g__Anaerostipes	0.971881	0.523697	0.0650801	1	0.88399
PGP39	k__Bacteria;p__Proteobacteria;c__Deltaproteobacteria;o__Desulfovibrionales;f__Desulfovibrionaceae;g__Bilophila	-0.731315	0.394137	0.0651266	1	0.88399
PGP78	k__Bacteria;p__Firmicutes;c__Clostridia;o__Clostridiales;f__Lachnospiraceae;g__.Ruminococcus..torques.group	-0.781083	0.420971	0.0651341	1	0.88399
PGP23	k__Bacteria;p__Bacteroidetes;c__Bacteroidia;o__Bacteroidales;f__Muribaculaceae;g__metagenome	-0.63614	0.342967	0.0652233	1	0.88399
PGP94	k__Bacteria;p__Bacteroidetes;c__Bacteroidia;o__Bacteroidales;f__Tannerellaceae;g__Parabacteroides	-0.694372	0.374513	0.0653301	1	0.88399
PGP9	k__Bacteria;p__Proteobacteria;c__Gammaproteobacteria;o__Betaproteobacteriales;f__Burkholderiaceae;g__Sutterella	-0.588051	0.317253	0.0654018	1	0.88399
PGP87	k__Bacteria;p__Firmicutes;c__Erysipelotrichia;o__Erysipelotrichales;f__Erysipelotrichaceae;g__.Clostridium..innocuum.group	-0.333545	0.179972	0.0654376	1	0.88399
PGP44	k__Bacteria;p__Bacteroidetes;c__Bacteroidia;o__Bacteroidales;f__Muribaculaceae;g__metagenome	0.936087	0.505145	0.0654684	1	0.88399
PGP80	k__Bacteria;p__Firmicutes;c__Clostridia;o__Clostridiales;f__Ruminococcaceae;g__Ruminiclostridium.6	-1.00449	0.542143	0.0655108	1	0.88399
PGP91	k__Bacteria;p__Firmicutes;c__Clostridia;o__Clostridiales;f__Lachnospiraceae;g__Lachnospiraceae.UCG.004	0.700231	0.37795	0.0655256	1	0.88399
PGP73	k__Bacteria;p__Bacteroidetes;c__Bacteroidia;o__Bacteroidales;f__Tannerellaceae;g__Parabacteroides	-0.728315	0.393125	0.0655369	1	0.88399
PGP6	k__Bacteria;p__Firmicutes;c__Clostridia;o__Clostridiales;f__Ruminococcaceae;g__Ruminococcaceae.UCG.005	0.439226	0.237128	0.0655882	1	0.88399
PGP9	k__Bacteria;p__Bacteroidetes;c__Bacteroidia;o__Bacteroidales;f__Barnesiellaceae;g__uncultured	0.640001	0.345565	0.0656221	1	0.88399
PGP103	k__Bacteria;p__Firmicutes;c__Clostridia;o__Clostridiales;f__Lachnospiraceae;g__Lachnospira	-0.791525	0.427417	0.0656454	1	0.88399
PGP106	k__Bacteria;p__Firmicutes;c__Clostridia;o__Clostridiales;f__Lachnospiraceae;g__Lachnospira	-0.791525	0.427417	0.0656454	1	0.88399
PGP74	k__Bacteria;p__Firmicutes;c__Clostridia;o__Clostridiales;f__Lachnospiraceae;g__Hungatella	0.512043	0.276615	0.0657576	1	0.88399
PGP117	k__Bacteria;p__Firmicutes;c__Clostridia;o__Clostridiales;f__Lachnospiraceae;g__.Eubacterium..fissicatena.group	0.553386	0.299029	0.0658284	1	0.88399
PGP93	k__Bacteria;p__Firmicutes;c__Clostridia;o__Clostridiales;f__Lachnospiraceae;__	-0.64934	0.350898	0.0658436	1	0.88399
PGP15	k__Bacteria;p__Firmicutes;c__Clostridia;o__Clostridiales;f__Lachnospiraceae;g__Lachnospira	0.823646	0.445133	0.0658686	1	0.88399
PGP10	k__Bacteria;p__Firmicutes;c__Clostridia;o__Clostridiales;f__Ruminococcaceae;g__Ruminiclostridium.9	-0.582156	0.314723	0.0659546	1	0.88399
PGP83	k__Bacteria;p__Bacteroidetes;c__Bacteroidia;o__Bacteroidales;f__Prevotellaceae;g__Prevotellaceae.UCG.001	0.815652	0.441076	0.0660284	1	0.88399
PGP59	k__Bacteria;p__Firmicutes;c__Clostridia;o__Clostridiales;f__Ruminococcaceae;g__Ruminiclostridium.6	-0.821727	0.444392	0.0660473	1	0.88399
PGP108	k__Bacteria;p__Firmicutes;c__Clostridia;o__Clostridiales;f__Ruminococcaceae;g__Anaerotruncus	0.572938	0.309926	0.0661165	1	0.88399
PGP52	k__Bacteria;p__Firmicutes;c__Clostridia;o__Clostridiales;f__Ruminococcaceae;__	-0.548961	0.297122	0.0662663	1	0.88399
PGP76	k__Bacteria;p__Firmicutes;c__Negativicutes;o__Selenomonadales;f__Veillonellaceae;g__Megamonas	0.564792	0.305699	0.0662736	1	0.88399
PGP31	k__Bacteria;p__Cyanobacteria;c__Melainabacteria;o__Gastranaerophilales;f__uncultured.bacterium;g__uncultured.bacterium	-0.658347	0.356364	0.0662948	1	0.88399
PGP93	k__Bacteria;p__Bacteroidetes;c__Bacteroidia;o__Bacteroidales;f__Prevotellaceae;g__Prevotella.9	-0.623503	0.337629	0.0663954	1	0.88399
PGP8	k__Bacteria;p__Firmicutes;c__Negativicutes;o__Selenomonadales;f__Veillonellaceae;g__Megasphaera	-0.73749	0.399377	0.0664112	1	0.88399
PGP103	k__Bacteria;p__Bacteroidetes;c__Bacteroidia;o__Bacteroidales;f__Marinifilaceae;g__Odoribacter	0.70516	0.382006	0.0665076	1	0.88399
PGP106	k__Bacteria;p__Bacteroidetes;c__Bacteroidia;o__Bacteroidales;f__Marinifilaceae;g__Odoribacter	0.70516	0.382006	0.0665076	1	0.88399
PGP13	k__Bacteria;p__Firmicutes;c__Clostridia;o__Clostridiales;f__Ruminococcaceae;g__Intestinimonas	0.534214	0.289408	0.0665155	1	0.88399
PGP4	k__Bacteria;p__Cyanobacteria;c__Melainabacteria;o__Gastranaerophilales;f__uncultured.bacterium;g__uncultured.bacterium	0.609186	0.330182	0.0666448	1	0.88399
PGP23	k__Bacteria;p__Firmicutes;c__Bacilli;o__Bacillales;f__Listeriaceae;g__Brochothrix	-0.460322	0.249556	0.0667085	1	0.88399
PGP63	k__Bacteria;p__Firmicutes;c__Clostridia;o__Clostridiales;f__Ruminococcaceae;g__Anaerofilum	-0.830353	0.45021	0.0667376	1	0.88399
PGP101	k__Bacteria;p__Firmicutes;c__Clostridia;o__Clostridiales;f__Ruminococcaceae;g__Subdoligranulum	1.27476	0.6914	0.0668296	1	0.88399
PGP7	k__Bacteria;p__Proteobacteria;c__Gammaproteobacteria;o__Enterobacteriales;f__Enterobacteriaceae;g__Klebsiella	0.637164	0.345613	0.0668529	1	0.88399
PGP45	k__Bacteria;p__Firmicutes;c__Erysipelotrichia;o__Erysipelotrichales;f__Erysipelotrichaceae;g__Asteroleplasma	-0.569323	0.308871	0.0669025	1	0.88399
PGP66	k__Bacteria;p__Tenericutes;c__Mollicutes;o__Mollicutes.RF39;f__gut.metagenome;g__gut.metagenome	0.751058	0.407518	0.0669371	1	0.88399
PGP21	k__Bacteria;p__Bacteroidetes;c__Bacteroidia;o__Bacteroidales;f__Prevotellaceae;g__Prevotella.2	0.325476	0.176634	0.0669878	1	0.88399
PGP1	k__Bacteria;p__Firmicutes;c__Clostridia;o__Clostridiales;f__Lachnospiraceae;g__.Ruminococcus..torques.group	-0.447786	0.243035	0.0670147	1	0.88399
PGP43	k__Bacteria;p__Firmicutes;c__Clostridia;o__Clostridiales;f__Lachnospiraceae;g__.Eubacterium..fissicatena.group	-0.682125	0.37031	0.0670787	1	0.88399
PGP102	k__Bacteria;p__Bacteroidetes;c__Bacteroidia;o__Bacteroidales;f__Prevotellaceae;g__Prevotella.9	0.620553	0.336884	0.0670796	1	0.88399
PGP105	k__Bacteria;p__Bacteroidetes;c__Bacteroidia;o__Bacteroidales;f__Prevotellaceae;g__Prevotella.9	0.620553	0.336884	0.0670796	1	0.88399
PGP115	k__Bacteria;p__Firmicutes;c__Clostridia;o__Clostridiales;f__Ruminococcaceae;g__Flavonifractor	-0.59804	0.324704	0.0671134	1	0.88399
PGP34	k__Bacteria;p__Bacteroidetes;c__Bacteroidia;o__Bacteroidales;f__Marinifilaceae;g__Odoribacter	0.460524	0.250129	0.0672105	1	0.884581
PGP73	k__Bacteria;p__Tenericutes;c__Mollicutes;o__Mollicutes.RF39;f__gut.metagenome;g__gut.metagenome	-0.726167	0.39471	0.0674166	1	0.885863
PGP87	k__Bacteria;p__Bacteroidetes;c__Bacteroidia;o__Bacteroidales;f__Tannerellaceae;g__Parabacteroides	0.387949	0.210916	0.0674745	1	0.885863
PGP61	k__Bacteria;p__Firmicutes;c__Erysipelotrichia;o__Erysipelotrichales;f__Erysipelotrichaceae;g__.Clostridium..innocuum.group	0.626409	0.340602	0.0675086	1	0.885863
PGP96	k__Bacteria;p__Bacteroidetes;c__Bacteroidia;o__Bacteroidales;f__Muribaculaceae;g__uncultured.bacterium	-1.27832	0.695235	0.0675724	1	0.885863
PGP18	k__Bacteria;p__Firmicutes;c__Clostridia;o__Clostridiales;f__Ruminococcaceae;g__Anaerotruncus	-0.909665	0.494853	0.0676375	1	0.885863
PGP110	k__Bacteria;p__Bacteroidetes;c__Bacteroidia;o__Bacteroidales;f__Marinifilaceae;g__Odoribacter	-1.12221	0.610513	0.0676526	1	0.885863
PGP111	k__Bacteria;p__Firmicutes;c__Negativicutes;o__Selenomonadales;f__Veillonellaceae;g__Megamonas	0.579671	0.31538	0.0676733	1	0.885863
PGP2	k__Bacteria;p__Firmicutes;c__Clostridia;o__Clostridiales;f__Lachnospiraceae;g__Tyzzerella.4	0.424773	0.231353	0.0679657	1	0.887691
PGP96	k__Bacteria;p__Firmicutes;c__Clostridia;o__Clostridiales;f__Ruminococcaceae;g__Ruminococcaceae.NK4A214.group	-1.11655	0.608184	0.0679902	1	0.887691
PGP112	k__Bacteria;p__Bacteroidetes;c__Bacteroidia;o__Bacteroidales;f__Prevotellaceae;g__Prevotellaceae.UCG.001	0.291764	0.159037	0.0681848	1	0.887691
PGP77	k__Bacteria;p__Cyanobacteria;c__Melainabacteria;o__Gastranaerophilales;f__uncultured.bacterium;g__uncultured.bacterium	0.523027	0.285184	0.0682692	1	0.887691
PGP63	k__Bacteria;p__Firmicutes;c__Erysipelotrichia;o__Erysipelotrichales;f__Erysipelotrichaceae;g__.Clostridium..innocuum.group	0.702712	0.383193	0.0682944	1	0.887691
PGP64	k__Bacteria;p__Tenericutes;c__Mollicutes;o__Mollicutes.RF39;f__gut.metagenome;g__gut.metagenome	0.83528	0.455579	0.0683517	1	0.887691
PGP14	k__Bacteria;p__Firmicutes;c__Negativicutes;o__Selenomonadales;f__Veillonellaceae;g__Mitsuokella	-0.86243	0.470489	0.0684111	1	0.887691
PGP90	k__Bacteria;p__Firmicutes;c__Clostridia;o__Clostridiales;f__Ruminococcaceae;g__Ruminococcus.1	0.581495	0.317265	0.0684427	1	0.887691
PGP48	k__Bacteria;p__Firmicutes;c__Clostridia;o__Clostridiales;f__Lachnospiraceae;g__.Ruminococcus..torques.group	0.623554	0.340425	0.0686141	1	0.887691
PGP73	k__Bacteria;p__Firmicutes;c__Clostridia;o__Clostridiales;f__Ruminococcaceae;g__Anaerofilum	-0.721968	0.394293	0.0687112	1	0.887691
PGP66	k__Bacteria;p__Synergistetes;c__Synergistia;o__Synergistales;f__Synergistaceae;g__Cloacibacillus	-0.607184	0.331629	0.0687312	1	0.887691
PGP74	k__Bacteria;p__Firmicutes;c__Negativicutes;o__Selenomonadales;f__Veillonellaceae;g__Allisonella	-0.638531	0.348941	0.0688818	1	0.887691
PGP113	k__Bacteria;p__Firmicutes;c__Clostridia;o__Clostridiales;f__Lachnospiraceae;g__Lachnospiraceae.FCS020.group	-0.595663	0.325559	0.0689186	1	0.887691
PGP115	k__Bacteria;p__Firmicutes;c__Erysipelotrichia;o__Erysipelotrichales;f__Erysipelotrichaceae;g__Asteroleplasma	-0.755238	0.41291	0.069009	1	0.887691
PGP2	k__Bacteria;p__Firmicutes;c__Clostridia;o__Clostridiales;f__Ruminococcaceae;g__Ruminococcus.1	0.562747	0.307707	0.0690422	1	0.887691
PGP110	k__Bacteria;p__Firmicutes;c__Bacilli;o__Bacillales;f__Listeriaceae;g__Brochothrix	-0.82297	0.450062	0.0690831	1	0.887691
PGP91	k__Bacteria;p__Firmicutes;c__Clostridia;o__Clostridiales;f__Ruminococcaceae;g__Butyricicoccus	0.777559	0.425413	0.069203	1	0.887691
PGP23	k__Bacteria;p__Firmicutes;c__Erysipelotrichia;o__Erysipelotrichales;f__Erysipelotrichaceae;g__Faecalitalea	-0.595922	0.326065	0.0692267	1	0.887691
PGP10	k__Bacteria;p__Firmicutes;c__Clostridia;o__Clostridiales;f__Ruminococcaceae;g__Intestinimonas	0.507026	0.277471	0.0692732	1	0.887691
PGP52	k__Bacteria;p__Fusobacteria;c__Fusobacteriia;o__Fusobacteriales;f__Fusobacteriaceae;g__Fusobacterium	-0.616329	0.33736	0.069332	1	0.887691
PGP52	k__Bacteria;p__Firmicutes;c__Clostridia;o__Clostridiales;f__Lachnospiraceae;g__Butyrivibrio	0.700795	0.383685	0.0693973	1	0.887691
PGP22	k__Bacteria;p__Firmicutes;c__Clostridia;o__Clostridiales;f__Lachnospiraceae;g__Lachnospiraceae.NK4A136.group	-0.518753	0.284122	0.0694997	1	0.887691
PGP85	k__Bacteria;p__Firmicutes;c__Clostridia;o__Clostridiales;f__Ruminococcaceae;g__Fournierella	-0.795559	0.435793	0.0695405	1	0.887691
PGP116	k__Bacteria;p__Cyanobacteria;c__Melainabacteria;o__Gastranaerophilales;f__uncultured.bacterium;g__uncultured.bacterium	-1.07449	0.588606	0.0695508	1	0.887691
PGP25	k__Bacteria;p__Bacteroidetes;c__Bacteroidia;o__Bacteroidales;f__Barnesiellaceae;g__Barnesiella	0.496214	0.271859	0.069583	1	0.887691
PGP81	k__Bacteria;p__Firmicutes;c__Bacilli;o__Bacillales;f__Listeriaceae;g__Brochothrix	0.634713	0.347754	0.0695956	1	0.887691
PGP52	k__Bacteria;p__Firmicutes;c__Clostridia;o__Clostridiales;f__Ruminococcaceae;g__Subdoligranulum	0.706808	0.387364	0.069674	1	0.887691
PGP20	k__Bacteria;p__Firmicutes;c__Clostridia;o__Clostridiales;f__Ruminococcaceae;g__DTU089	0.572312	0.313725	0.0697368	1	0.887691
PGP26	k__Bacteria;p__Firmicutes;c__Clostridia;o__Clostridiales;f__Lachnospiraceae;g__Lachnospira	-0.73261	0.401689	0.0698008	1	0.887691
PGP39	k__Bacteria;p__Proteobacteria;c__Deltaproteobacteria;o__Desulfovibrionales;f__Desulfovibrionaceae;g__Desulfovibrio	0.748813	0.410585	0.0698091	1	0.887691
PGP7	k__Bacteria;p__Bacteroidetes;c__Bacteroidia;o__Bacteroidales;f__Prevotellaceae;g__Prevotella.2	-0.687284	0.377164	0.0700415	1	0.887691
PGP102	k__Bacteria;p__Tenericutes;c__Mollicutes;o__Mollicutes.RF39;f__uncultured.bacterium;g__uncultured.bacterium	0.729154	0.400298	0.0701507	1	0.887691
PGP105	k__Bacteria;p__Tenericutes;c__Mollicutes;o__Mollicutes.RF39;f__uncultured.bacterium;g__uncultured.bacterium	0.729154	0.400298	0.0701507	1	0.887691
PGP36	k__Bacteria;p__Firmicutes;c__Clostridia;o__Clostridiales;f__Ruminococcaceae;g__Ruminococcaceae.UCG.002	0.378342	0.207738	0.0701927	1	0.887691
PGP36	k__Bacteria;p__Firmicutes;c__Clostridia;o__Clostridiales;f__Ruminococcaceae;g__UBA1819	-0.40547	0.222673	0.070243	1	0.887691
PGP76	k__Bacteria;p__Firmicutes;c__Clostridia;o__Clostridiales;f__Lachnospiraceae;g__Lachnospira	0.699741	0.384363	0.0703039	1	0.887691
PGP83	k__Bacteria;p__Firmicutes;c__Clostridia;o__Clostridiales;f__Ruminococcaceae;g__Anaerotruncus	0.76771	0.421823	0.0703866	1	0.887691
PGP50	k__Bacteria;p__Firmicutes;c__Clostridia;o__Clostridiales;f__Lachnospiraceae;g__Lachnospira	0.408262	0.224367	0.0704417	1	0.887691
PGP70	k__Bacteria;p__Firmicutes;c__Bacilli;o__Lactobacillales;f__Streptococcaceae;g__Streptococcus	0.786127	0.432054	0.0704593	1	0.887691
PGP5	k__Bacteria;p__Firmicutes;c__Clostridia;o__Clostridiales;f__Ruminococcaceae;g__Intestinimonas	0.444456	0.244275	0.0704621	1	0.887691
PGP12	k__Bacteria;p__Bacteroidetes;c__Bacteroidia;o__Bacteroidales;f__Prevotellaceae;g__Prevotellaceae.NK3B31.group	1.00986	0.555034	0.0704664	1	0.887691
PGP22	k__Bacteria;p__Firmicutes;c__Clostridia;o__Clostridiales;f__Peptostreptococcaceae;g__Terrisporobacter	0.557707	0.306616	0.0705512	1	0.887691
PGP45	k__Bacteria;p__Firmicutes;c__Clostridia;o__Clostridiales;f__Family.XIII;g__Family.XIII.AD3011.group	-0.589436	0.324063	0.0705536	1	0.887691
PGP73	k__Bacteria;p__Firmicutes;c__Clostridia;o__Clostridiales;f__Lachnospiraceae;__	-0.665981	0.366251	0.070633	1	0.887691
PGP11	k__Bacteria;p__Firmicutes;c__Clostridia;o__Clostridiales;f__Ruminococcaceae;g__Ruminococcaceae.NK4A214.group	0.527155	0.28993	0.0706578	1	0.887691
PGP28	k__Bacteria;p__Firmicutes;c__Clostridia;o__Clostridiales;f__Lachnospiraceae;g__uncultured	-0.379694	0.208828	0.070658	1	0.887691
PGP83	k__Bacteria;p__Bacteroidetes;c__Bacteroidia;o__Bacteroidales;f__Rikenellaceae;g__Rikenellaceae.RC9.gut.group	0.841493	0.46282	0.0706617	1	0.887691
PGP114	k__Bacteria;p__Firmicutes;c__Bacilli;o__Lactobacillales;f__Streptococcaceae;g__Streptococcus	0.817778	0.449865	0.0707166	1	0.887691
PGP84	k__Bacteria;p__Firmicutes;c__Clostridia;o__Clostridiales;f__Ruminococcaceae;g__Anaerotruncus	0.431538	0.237423	0.0707533	1	0.887691
PGP49	k__Bacteria;p__Bacteroidetes;c__Bacteroidia;o__Bacteroidales;f__Barnesiellaceae;g__Barnesiella	-0.33019	0.181718	0.0708367	1	0.887691
PGP79	k__Bacteria;p__Firmicutes;c__Clostridia;o__Clostridiales;f__Lachnospiraceae;g__Coprococcus.3	0.837185	0.46074	0.0708369	1	0.887691
PGP10	k__Bacteria;p__Firmicutes;c__Clostridia;o__Clostridiales;f__Lachnospiraceae;g__Lachnospira	0.5664	0.311882	0.0709874	1	0.887691
PGP50	k__Bacteria;p__Firmicutes;c__Clostridia;o__Clostridiales;f__Lachnospiraceae;g__.Ruminococcus..gnavus.group	0.305498	0.16825	0.0710373	1	0.887691
PGP114	k__Bacteria;p__Cyanobacteria;c__Melainabacteria;o__Gastranaerophilales;f__uncultured.bacterium;g__uncultured.bacterium	-0.802495	0.44203	0.0710791	1	0.887691
PGP37	k__Bacteria;p__Firmicutes;c__Clostridia;o__Clostridiales;f__Ruminococcaceae;g__DTU089	0.771346	0.424881	0.0710847	1	0.887691
PGP34	k__Bacteria;p__Firmicutes;c__Clostridia;o__Clostridiales;f__Family.XIII;g__Family.XIII.AD3011.group	0.478603	0.26363	0.0710853	1	0.887691
PGP19	k__Bacteria;p__Proteobacteria;c__Deltaproteobacteria;o__Desulfovibrionales;f__Desulfovibrionaceae;g__uncultured	1.01253	0.557868	0.071152	1	0.887691
PGP29	k__Bacteria;p__Firmicutes;c__Clostridia;o__Clostridiales;f__Ruminococcaceae;g__Anaerotruncus	-0.491166	0.270674	0.0712138	1	0.887691
PGP20	k__Bacteria;p__Proteobacteria;c__Gammaproteobacteria;o__Betaproteobacteriales;f__Burkholderiaceae;g__Parasutterella	-0.684852	0.377472	0.0712585	1	0.887691
PGP15	k__Bacteria;p__Firmicutes;c__Clostridia;o__Clostridiales;f__Ruminococcaceae;g__Ruminococcus.1	0.695643	0.383479	0.0713018	1	0.887691
PGP13	k__Bacteria;p__Cyanobacteria;c__Melainabacteria;o__Gastranaerophilales;f__uncultured.bacterium;g__uncultured.bacterium	0.586957	0.323635	0.0713629	1	0.887691
PGP37	k__Bacteria;p__Firmicutes;c__Clostridia;o__Clostridiales;f__Ruminococcaceae;g__Ruminiclostridium.5	0.876324	0.483429	0.071504	1	0.887691
PGP110	k__Bacteria;p__Firmicutes;c__Clostridia;o__Clostridiales;f__Lachnospiraceae;g__Lachnospiraceae.ND3007.group	1.14988	0.634732	0.0716776	1	0.887691
PGP100	k__Bacteria;p__Firmicutes;c__Clostridia;o__Clostridiales;f__Lachnospiraceae;g__.Eubacterium..eligens.group	0.596232	0.329221	0.0717656	1	0.887691
PGP78	k__Bacteria;p__Firmicutes;c__Bacilli;o__Bacillales;f__Listeriaceae;g__Brochothrix	-0.471936	0.260643	0.0718249	1	0.887691
PGP108	k__Bacteria;p__Proteobacteria;c__Alphaproteobacteria;o__Rhodospirillales;f__uncultured.Ambiguous_taxa	0.657517	0.363182	0.0718596	1	0.887691
PGP84	k__Bacteria;p__Cyanobacteria;c__Melainabacteria;o__Gastranaerophilales;f__Clostridium.sp..K4410.MGS.306;g__Clostridium.sp..K4410.MGS.306	-0.463854	0.256219	0.0718681	1	0.887691
PGP1	k__Bacteria;p__Proteobacteria;c__Deltaproteobacteria;o__Desulfovibrionales;f__Desulfovibrionaceae;g__Desulfovibrio	-0.405118	0.223833	0.071942	1	0.887691
PGP73	k__Bacteria;p__Bacteroidetes;c__Bacteroidia;o__Bacteroidales;f__Prevotellaceae;g__Prevotella.9	-0.637654	0.352419	0.0720264	1	0.887691
PGP36	k__Bacteria;p__Proteobacteria;c__Alphaproteobacteria;o__Rhodospirillales;f__uncultured;g__uncultured.bacterium	0.457414	0.252841	0.0720677	1	0.887691
PGP34	k__Bacteria;p__Firmicutes;c__Clostridia;o__Clostridiales;f__Peptostreptococcaceae;g__Intestinibacter	0.438491	0.242391	0.0720805	1	0.887691
PGP18	k__Bacteria;p__Firmicutes;c__Negativicutes;o__Selenomonadales;f__Veillonellaceae;g__Allisonella	0.907521	0.50202	0.0722803	1	0.887691
PGP45	k__Bacteria;p__Bacteroidetes;c__Bacteroidia;o__Bacteroidales;f__Rikenellaceae;g__Rikenellaceae.RC9.gut.group	-0.599168	0.331729	0.0725222	1	0.887691
PGP2	k__Bacteria;p__Firmicutes;c__Clostridia;o__Clostridiales;f__Peptococcaceae;g__Peptococcus	-0.6673	0.36946	0.0725295	1	0.887691
PGP47	k__Bacteria;p__Firmicutes;c__Clostridia;o__Clostridiales;f__Ruminococcaceae;g__Negativibacillus	-0.476131	0.26362	0.0725329	1	0.887691
PGP38	k__Bacteria;p__Firmicutes;c__Clostridia;o__Clostridiales;f__Ruminococcaceae;g__Ruminococcaceae.UCG.005	-0.547277	0.303126	0.0726395	1	0.887691
PGP70	k__Bacteria;p__Firmicutes;c__Clostridia;o__Clostridiales;f__Ruminococcaceae;g__DTU089	0.686068	0.380058	0.0726836	1	0.887691
PGP79	k__Bacteria;p__Firmicutes;c__Clostridia;o__Clostridiales;f__Ruminococcaceae;g__Ruminococcus.1	0.701918	0.388909	0.0727349	1	0.887691
PGP9	k__Bacteria;p__Firmicutes;c__Bacilli;o__Lactobacillales;f__Streptococcaceae;g__Streptococcus	-0.597183	0.330977	0.0728195	1	0.887691
PGP44	k__Bacteria;p__Firmicutes;c__Erysipelotrichia;o__Erysipelotrichales;f__Erysipelotrichaceae;g__Holdemanella	0.960618	0.532406	0.0728204	1	0.887691
PGP56	k__Bacteria;p__Bacteroidetes;c__Bacteroidia;o__Bacteroidales;f__Prevotellaceae;g__Prevotella.2	0.341287	0.189167	0.0728415	1	0.887691
PGP57	k__Bacteria;p__Bacteroidetes;c__Bacteroidia;o__Bacteroidales;f__Prevotellaceae;g__Prevotella.2	0.41799	0.231681	0.0728415	1	0.887691
PGP94	k__Bacteria;p__Bacteroidetes;c__Bacteroidia;o__Bacteroidales;f__Prevotellaceae;g__Paraprevotella	-0.711884	0.394599	0.0728561	1	0.887691
PGP55	k__Bacteria;p__Lentisphaerae;c__Lentisphaeria;o__Victivallales;f__Victivallaceae;g__Victivallis	-0.68725	0.380988	0.0728885	1	0.887691
PGP54	k__Bacteria;p__Lentisphaerae;c__Lentisphaeria;o__Victivallales;f__Victivallaceae;g__Victivallis	-0.561137	0.311075	0.0728885	1	0.887691
PGP50	k__Bacteria;p__Tenericutes;c__Mollicutes;o__Mollicutes.RF39;f__uncultured.bacterium;g__uncultured.bacterium	-0.412032	0.228481	0.0729686	1	0.887691
PGP61	k__Bacteria;p__Firmicutes;c__Negativicutes;o__Selenomonadales;f__Veillonellaceae;g__Allisonella	-0.670589	0.37191	0.0730098	1	0.887691
PGP100	k__Bacteria;p__Firmicutes;c__Clostridia;o__Clostridiales;f__Ruminococcaceae;g__Ruminiclostridium.5	-0.643889	0.357204	0.0730903	1	0.887691
PGP95	k__Bacteria;p__Proteobacteria;c__Gammaproteobacteria;o__Enterobacteriales;f__Enterobacteriaceae;__	1.18602	0.658064	0.0731378	1	0.887691
PGP46	k__Bacteria;p__Firmicutes;c__Clostridia;o__Clostridiales;f__Ruminococcaceae;g__Ruminiclostridium.5	-0.502717	0.278987	0.0731917	1	0.887691
PGP27	k__Bacteria;p__Bacteroidetes;c__Bacteroidia;o__Bacteroidales;f__Marinifilaceae;g__Butyricimonas	-0.517083	0.287033	0.0732646	1	0.887691
PGP19	k__Bacteria;p__Bacteroidetes;c__Bacteroidia;o__Bacteroidales;f__Prevotellaceae;g__Alloprevotella	0.900429	0.499908	0.0733104	1	0.887691
PGP114	k__Bacteria;p__Firmicutes;c__Negativicutes;o__Selenomonadales;f__Acidaminococcaceae;g__Succiniclasticum	-0.670145	0.372086	0.073333	1	0.887691
PGP91	k__Bacteria;p__Firmicutes;c__Clostridia;o__Clostridiales;f__Lachnospiraceae;g__.Eubacterium..hallii.group	0.790401	0.438877	0.0733464	1	0.887691
PGP95	k__Bacteria;p__Bacteroidetes;c__Bacteroidia;o__Bacteroidales;f__Muribaculaceae;g__uncultured.bacterium	-1.45184	0.806314	0.0734055	1	0.887691
PGP26	k__Bacteria;p__Firmicutes;c__Clostridia;o__Clostridiales;f__Ruminococcaceae;g__Ruminococcaceae.UCG.005	0.496147	0.275559	0.0734173	1	0.887691
PGP5	k__Bacteria;p__Bacteroidetes;c__Bacteroidia;o__Bacteroidales;f__Muribaculaceae;g__metagenome	-0.447608	0.248624	0.0734449	1	0.887691
PGP108	k__Bacteria;p__Bacteroidetes;c__Bacteroidia;o__Bacteroidales;f__Barnesiellaceae;g__Barnesiella	-0.605937	0.336607	0.0734775	1	0.887691
PGP100	k__Bacteria;p__Firmicutes;c__Clostridia;o__Clostridiales;f__Ruminococcaceae;g__Intestinimonas	0.564746	0.313742	0.0734941	1	0.887691
PGP73	k__Bacteria;p__Firmicutes;c__Erysipelotrichia;o__Erysipelotrichales;f__Erysipelotrichaceae;g__.Clostridium..innocuum.group	0.603524	0.335673	0.0738235	1	0.887691
PGP98	k__Bacteria;p__Firmicutes;c__Clostridia;o__Clostridiales;f__Lachnospiraceae;__	0.679618	0.378185	0.0739672	1	0.887691
PGP77	k__Bacteria;p__Firmicutes;c__Clostridia;o__Clostridiales;f__Ruminococcaceae;g__Ruminiclostridium.5	-0.522106	0.290553	0.073985	1	0.887691
PGP110	k__Bacteria;p__Firmicutes;c__Erysipelotrichia;o__Erysipelotrichales;f__Erysipelotrichaceae;g__Turicibacter	-1.20826	0.672471	0.074017	1	0.887691
PGP50	k__Bacteria;p__Firmicutes;c__Clostridia;o__Clostridiales;f__Ruminococcaceae;g__Intestinimonas	0.358659	0.199678	0.074106	1	0.887691
PGP61	k__Bacteria;p__Bacteroidetes;c__Bacteroidia;o__Bacteroidales;f__Barnesiellaceae;g__Coprobacter	-0.773831	0.430852	0.0741273	1	0.887691
PGP97	k__Bacteria;p__Firmicutes;c__Clostridia;o__Clostridiales;f__Lachnospiraceae;g__.Eubacterium..xylanophilum.group	-0.739527	0.411769	0.0741393	1	0.887691
PGP90	k__Bacteria;p__Firmicutes;c__Clostridia;o__Clostridiales;f__Lachnospiraceae;g__Hungatella	0.467515	0.260346	0.074176	1	0.887691
PGP33	k__Bacteria;p__Firmicutes;c__Erysipelotrichia;o__Erysipelotrichales;f__Erysipelotrichaceae;g__.Clostridium..innocuum.group	-0.63645	0.354573	0.0742989	1	0.887691
PGP20	k__Bacteria;p__Firmicutes;c__Clostridia;o__Clostridiales;f__Family.XIII;g__Family.XIII.AD3011.group	-0.595726	0.331904	0.0743148	1	0.887691
PGP25	k__Bacteria;p__Tenericutes;c__Mollicutes;o__Mollicutes.RF39;f__uncultured.bacterium;g__uncultured.bacterium	0.520899	0.290335	0.0744335	1	0.887691
PGP112	k__Bacteria;p__Firmicutes;c__Clostridia;o__Clostridiales;f__Ruminococcaceae;g__.Eubacterium..coprostanoligenes.group	-0.24134	0.134542	0.0744891	1	0.887691
PGP51	k__Bacteria;p__Tenericutes;c__Mollicutes;o__Mollicutes.RF39;f__uncultured.bacterium;g__uncultured.bacterium	-0.412996	0.230258	0.0745155	1	0.887691
PGP112	k__Bacteria;p__Firmicutes;c__Clostridia;o__Clostridiales;f__Lachnospiraceae;g__Fusicatenibacter	-0.282723	0.157657	0.0745712	1	0.887691
PGP112	k__Bacteria;p__Firmicutes;c__Clostridia;o__Clostridiales;f__Lachnospiraceae;g__Coprococcus.3	-0.316803	0.176677	0.0745958	1	0.887691
PGP114	k__Bacteria;p__Proteobacteria;c__Deltaproteobacteria;o__Desulfovibrionales;f__Desulfovibrionaceae;g__Bilophila	-0.750028	0.418298	0.0746079	1	0.887691
PGP24	k__Bacteria;p__Proteobacteria;c__Deltaproteobacteria;o__Desulfovibrionales;f__Desulfovibrionaceae;g__Desulfovibrio	0.343067	0.191344	0.074627	1	0.887691
PGP17	k__Bacteria;p__Firmicutes;c__Negativicutes;o__Selenomonadales;f__Acidaminococcaceae;g__Succiniclasticum	-0.694476	0.387352	0.0746349	1	0.887691
PGP101	k__Bacteria;p__Proteobacteria;c__Gammaproteobacteria;o__Pseudomonadales;f__Pseudomonadaceae;g__Pseudomonas	1.13911	0.63563	0.0747605	1	0.887691
PGP24	k__Bacteria;p__Firmicutes;c__Negativicutes;o__Selenomonadales;f__Acidaminococcaceae;g__Phascolarctobacterium	-0.360584	0.201255	0.074828	1	0.887691
PGP25	k__Bacteria;p__Bacteroidetes;c__Bacteroidia;o__Bacteroidales;f__Prevotellaceae;g__Prevotella.9	0.437851	0.244396	0.0748466	1	0.887691
PGP94	k__Bacteria;p__Proteobacteria;c__Deltaproteobacteria;o__Desulfovibrionales;f__Desulfovibrionaceae;g__uncultured	-0.737778	0.41187	0.0748907	1	0.887691
PGP34	k__Bacteria;p__Firmicutes;c__Erysipelotrichia;o__Erysipelotrichales;f__Erysipelotrichaceae;g__Turicibacter	0.493414	0.275538	0.0749805	1	0.887691
PGP16	k__Bacteria;p__Bacteroidetes;c__Bacteroidia;o__Bacteroidales;f__Barnesiellaceae;g__Barnesiella	-0.407469	0.227578	0.0750242	1	0.887691
PGP1	k__Bacteria;p__Spirochaetes;c__Brachyspirae;o__Brachyspirales;f__Brachyspiraceae;g__Brachyspira	0.261055	0.145809	0.0750349	1	0.887691
PGP50	k__Bacteria;p__Firmicutes;c__Clostridia;o__Clostridiales;f__Christensenellaceae;g__Christensenellaceae.R.7.group	0.306418	0.171156	0.0750523	1	0.887691
PGP100	k__Bacteria;p__Spirochaetes;c__Brachyspirae;o__Brachyspirales;f__Brachyspiraceae;g__Brachyspira	0.402918	0.225093	0.0750969	1	0.887691
PGP30	k__Bacteria;p__Firmicutes;c__Clostridia;o__Clostridiales;f__Lachnospiraceae;g__Anaerostipes	-0.346603	0.193643	0.0751128	1	0.887691
PGP59	k__Bacteria;p__Bacteroidetes;c__Bacteroidia;o__Bacteroidales;f__Prevotellaceae;__	0.725538	0.40536	0.0751209	1	0.887691
PGP117	k__Bacteria;p__Actinobacteria;c__Coriobacteriia;o__Coriobacteriales;f__Coriobacteriaceae;g__Collinsella	0.684159	0.382326	0.0751843	1	0.887691
PGP3	k__Bacteria;p__Firmicutes;c__Clostridia;o__Clostridiales;f__Ruminococcaceae;g__Oscillibacter	0.325519	0.18191	0.0751864	1	0.887691
PGP79	k__Bacteria;p__Firmicutes;c__Clostridia;o__Clostridiales;f__Lachnospiraceae;g__.Eubacterium..fissicatena.group	0.648937	0.362685	0.0752177	1	0.887691
PGP7	k__Bacteria;p__Firmicutes;c__Clostridia;o__Clostridiales;f__Lachnospiraceae;g__Marvinbryantia	0.937748	0.524117	0.0752278	1	0.887691
PGP39	k__Bacteria;p__Firmicutes;c__Clostridia;o__Clostridiales;f__Lachnospiraceae;g__.Eubacterium..xylanophilum.group	-0.748431	0.418353	0.0752608	1	0.887691
PGP70	k__Bacteria;p__Bacteroidetes;c__Bacteroidia;o__Bacteroidales;f__Prevotellaceae;g__Prevotella.2	-0.588442	0.328964	0.0752964	1	0.887691
PGP34	k__Bacteria;p__Firmicutes;c__Clostridia;o__Clostridiales;f__Peptostreptococcaceae;__	0.440258	0.24619	0.0753749	1	0.887691
PGP59	k__Bacteria;p__Firmicutes;c__Clostridia;o__Clostridiales;f__Lachnospiraceae;g__Butyrivibrio	-0.776378	0.434251	0.0754448	1	0.887691
PGP7	k__Bacteria;p__Bacteroidetes;c__Bacteroidia;o__Bacteroidales;f__Prevotellaceae;g__Paraprevotella	0.881667	0.493186	0.0754707	1	0.887691
PGP14	k__Bacteria;p__Firmicutes;c__Clostridia;o__Clostridiales;f__Ruminococcaceae;g__Ruminiclostridium.6	1.08839	0.608882	0.0754999	1	0.887691
PGP68	k__Bacteria;p__Firmicutes;c__Clostridia;o__Clostridiales;f__Ruminococcaceae;g__Ruminococcaceae.NK4A214.group	0.664735	0.371962	0.0755666	1	0.887691
PGP35	k__Bacteria;p__Firmicutes;c__Clostridia;o__Clostridiales;f__Ruminococcaceae;g__Ruminococcaceae.UCG.003	0.760299	0.42546	0.0755829	1	0.887691
PGP100	k__Bacteria;p__Bacteroidetes;c__Bacteroidia;o__Bacteroidales;f__Prevotellaceae;g__Prevotella.2	0.485486	0.271744	0.0756552	1	0.887691
PGP52	k__Bacteria;p__Firmicutes;c__Clostridia;o__Clostridiales;f__Peptostreptococcaceae;g__Romboutsia	0.680147	0.380811	0.0757384	1	0.887691
PGP37	k__Bacteria;p__Firmicutes;c__Clostridia;o__Clostridiales;f__Lachnospiraceae;g__Moryella	-0.907162	0.508235	0.0759207	1	0.887691
PGP64	k__Bacteria;p__Firmicutes;c__Clostridia;o__Clostridiales;f__Ruminococcaceae;g__Ruminiclostridium.5	0.858314	0.480883	0.0759295	1	0.887691
PGP33	k__Bacteria;p__Firmicutes;c__Clostridia;o__Clostridiales;f__Family.XIII;g__Family.XIII.AD3011.group	0.730206	0.409115	0.0759341	1	0.887691
PGP92	k__Bacteria;p__Firmicutes;c__Erysipelotrichia;o__Erysipelotrichales;f__Erysipelotrichaceae;g__Merdibacter	0.352179	0.197317	0.0759351	1	0.887691
PGP14	k__Bacteria;p__Firmicutes;c__Erysipelotrichia;o__Erysipelotrichales;f__Erysipelotrichaceae;g__Holdemania	-1.00051	0.560636	0.0759751	1	0.887691
PGP7	k__Bacteria;p__Actinobacteria;c__Coriobacteriia;o__Coriobacteriales;f__Coriobacteriaceae;g__Collinsella	0.896444	0.502412	0.076026	1	0.887691
PGP111	k__Bacteria;p__Firmicutes;c__Erysipelotrichia;o__Erysipelotrichales;f__Erysipelotrichaceae;g__Merdibacter	0.701777	0.393413	0.0761012	1	0.887691
PGP68	k__Bacteria;p__Firmicutes;c__Bacilli;o__Lactobacillales;f__Streptococcaceae;g__Streptococcus	-0.733876	0.411459	0.0761382	1	0.887691
PGP55	k__Bacteria;p__Proteobacteria;c__Gammaproteobacteria;o__Betaproteobacteriales;f__Burkholderiaceae;g__Parasutterella	0.692415	0.388216	0.0761403	1	0.887691
PGP54	k__Bacteria;p__Proteobacteria;c__Gammaproteobacteria;o__Betaproteobacteriales;f__Burkholderiaceae;g__Parasutterella	0.565354	0.316977	0.0761403	1	0.887691
PGP83	k__Bacteria;p__Firmicutes;c__Clostridia;o__Clostridiales;f__Lachnospiraceae;g__.Ruminococcus..gnavus.group	0.642346	0.360182	0.0761706	1	0.887691
PGP114	k__Bacteria;p__Firmicutes;c__Clostridia;o__Clostridiales;f__Ruminococcaceae;g__Ruminiclostridium.6	0.780358	0.437735	0.0762809	1	0.887691
PGP71	k__Bacteria;p__Firmicutes;c__Negativicutes;o__Selenomonadales;f__Veillonellaceae;g__Allisonella	-0.770636	0.432392	0.076355	1	0.887691
PGP100	k__Bacteria;p__Firmicutes;c__Clostridia;o__Clostridiales;f__Lachnospiraceae;__	-0.559827	0.314152	0.0763938	1	0.887691
PGP2	k__Bacteria;p__Firmicutes;c__Clostridia;o__Clostridiales;f__Lachnospiraceae;g__.Ruminococcus..gnavus.group	0.477491	0.268052	0.0765064	1	0.887691
PGP95	k__Bacteria;p__Firmicutes;c__Clostridia;o__Clostridiales;f__Ruminococcaceae;g__Butyricicoccus	-1.36444	0.766146	0.076576	1	0.887691
PGP77	k__Bacteria;p__Firmicutes;c__Clostridia;o__Clostridiales;f__Ruminococcaceae;g__.Eubacterium..coprostanoligenes.group	-0.396887	0.222896	0.076629	1	0.887691
PGP33	k__Bacteria;p__Firmicutes;c__Clostridia;o__Clostridiales;f__Lachnospiraceae;g__Fusicatenibacter	-0.704245	0.395586	0.0766839	1	0.887691
PGP45	k__Bacteria;p__Firmicutes;c__Clostridia;o__Clostridiales;f__Ruminococcaceae;g__Ruminococcaceae.UCG.005	-0.420237	0.236105	0.0767465	1	0.887691
PGP32	k__Bacteria;p__Firmicutes;c__Clostridia;o__Clostridiales;f__Lachnospiraceae;g__Lachnospiraceae.FCS020.group	-0.401505	0.225591	0.0767604	1	0.887691
PGP7	k__Bacteria;p__Bacteroidetes;c__Bacteroidia;o__Bacteroidales;f__Barnesiellaceae;g__uncultured	0.921464	0.5178	0.076796	1	0.887691
PGP3	k__Bacteria;p__Firmicutes;c__Clostridia;o__Clostridiales;f__Lachnospiraceae;g__Lachnospiraceae.UCG.004	0.349555	0.196426	0.0767963	1	0.887691
PGP47	k__Bacteria;p__Firmicutes;c__Clostridia;o__Clostridiales;f__Lachnospiraceae;g__Fusicatenibacter	0.423213	0.23782	0.0767997	1	0.887691
PGP33	k__Bacteria;p__Firmicutes;c__Clostridia;o__Clostridiales;f__Peptostreptococcaceae;g__Intestinibacter	0.669307	0.376151	0.0768322	1	0.887691
PGP100	k__Bacteria;p__Proteobacteria;c__Deltaproteobacteria;o__Desulfovibrionales;f__Desulfovibrionaceae;g__Desulfovibrio	-0.614757	0.345646	0.0769605	1	0.887691
PGP74	k__Bacteria;p__Firmicutes;c__Clostridia;o__Clostridiales;f__Lachnospiraceae;g__.Eubacterium..ventriosum.group	0.684051	0.38467	0.0770097	1	0.887691
PGP94	k__Bacteria;p__Firmicutes;c__Clostridia;o__Clostridiales;f__Ruminococcaceae;g__Subdoligranulum	0.676125	0.380441	0.0771846	1	0.887691
PGP96	k__Bacteria;p__Proteobacteria;c__Gammaproteobacteria;o__Enterobacteriales;f__Enterobacteriaceae;g__Escherichia.Shigella	1.0142	0.570698	0.0771991	1	0.887691
PGP54	k__Bacteria;p__Firmicutes;c__Erysipelotrichia;o__Erysipelotrichales;f__Erysipelotrichaceae;g__Faecalitalea	0.45258	0.254671	0.0772016	1	0.887691
PGP55	k__Bacteria;p__Firmicutes;c__Erysipelotrichia;o__Erysipelotrichales;f__Erysipelotrichaceae;g__Faecalitalea	0.554295	0.311908	0.0772016	1	0.887691
PGP79	k__Bacteria;p__Firmicutes;c__Clostridia;o__Clostridiales;f__Lachnospiraceae;g__Moryella	-0.853388	0.480975	0.0776688	1	0.887691
PGP72	k__Bacteria;p__Firmicutes;c__Clostridia;o__Clostridiales;f__Lachnospiraceae;g__Hungatella	0.561603	0.316661	0.0777978	1	0.887691
PGP25	k__Bacteria;p__Firmicutes;c__Clostridia;o__Clostridiales;f__Lachnospiraceae;g__Coprococcus.3	0.516076	0.291016	0.0778235	1	0.887691
PGP66	k__Bacteria;p__Bacteroidetes;c__Bacteroidia;o__Bacteroidales;f__Barnesiellaceae;g__uncultured	0.796383	0.449099	0.0778347	1	0.887691
PGP37	k__Bacteria;p__Actinobacteria;c__Coriobacteriia;o__Coriobacteriales;f__Coriobacteriaceae;g__Collinsella	-0.868538	0.489829	0.0778592	1	0.887691
PGP108	k__Bacteria;p__Proteobacteria;c__Gammaproteobacteria;o__Enterobacteriales;f__Enterobacteriaceae;g__Escherichia.Shigella	-0.537185	0.30302	0.0779209	1	0.887691
PGP64	k__Bacteria;p__Bacteroidetes;c__Bacteroidia;o__Bacteroidales;f__Muribaculaceae;g__metagenome	0.761928	0.429854	0.0779619	1	0.887691
PGP87	k__Bacteria;p__Firmicutes;c__Clostridia;o__Clostridiales;f__Lachnospiraceae;g__Hungatella	-0.276302	0.155882	0.0779655	1	0.887691
PGP96	k__Bacteria;p__Firmicutes;c__Erysipelotrichia;o__Erysipelotrichales;f__Erysipelotrichaceae;g__Holdemanella	-1.12394	0.634267	0.0780454	1	0.887691
PGP72	k__Bacteria;p__Firmicutes;c__Clostridia;o__Clostridiales;f__Lachnospiraceae;g__Tyzzerella.4	-0.513993	0.290269	0.0782589	1	0.887691
PGP101	k__Bacteria;p__Firmicutes;c__Erysipelotrichia;o__Erysipelotrichales;f__Erysipelotrichaceae;g__Asteroleplasma	-1.1328	0.639795	0.078289	1	0.887691
PGP90	k__Bacteria;p__Firmicutes;c__Clostridia;o__Clostridiales;f__Lachnospiraceae;g__Coprococcus.3	0.665959	0.376132	0.0782925	1	0.887691
PGP7	k__Bacteria;p__Firmicutes;c__Clostridia;o__Clostridiales;f__Lachnospiraceae;g__Moryella	0.923036	0.521418	0.0783429	1	0.887691
PGP90	k__Bacteria;p__Tenericutes;c__Mollicutes;o__Mollicutes.RF39;f__gut.metagenome;g__gut.metagenome	-0.626204	0.353954	0.0785228	1	0.887691
PGP71	k__Bacteria;p__Bacteroidetes;c__Bacteroidia;o__Bacteroidales;f__Prevotellaceae;g__Prevotella.2	0.661645	0.374007	0.0785384	1	0.887691
PGP65	k__Bacteria;p__Firmicutes;c__Clostridia;o__Clostridiales;f__Peptococcaceae;g__uncultured	-0.69886	0.395221	0.0786719	1	0.887691
PGP43	k__Bacteria;p__Firmicutes;c__Clostridia;o__Clostridiales;f__Lachnospiraceae;g__.Ruminococcus..gnavus.group	-0.611907	0.346051	0.0786751	1	0.887691
PGP57	k__Bacteria;p__Firmicutes;c__Clostridia;o__Clostridiales;f__Lachnospiraceae;g__Marvinbryantia	0.569182	0.321959	0.0787397	1	0.887691
PGP56	k__Bacteria;p__Firmicutes;c__Clostridia;o__Clostridiales;f__Lachnospiraceae;g__Marvinbryantia	0.464735	0.262878	0.0787397	1	0.887691
PGP52	k__Bacteria;p__Firmicutes;c__Clostridia;o__Clostridiales;f__Lachnospiraceae;g__Dorea	-0.693973	0.39289	0.0789991	1	0.887691
PGP17	k__Bacteria;p__Firmicutes;c__Clostridia;o__Clostridiales;f__Ruminococcaceae;g__UBA1819	0.676362	0.382927	0.0790048	1	0.887691
PGP67	k__Bacteria;p__Firmicutes;c__Erysipelotrichia;o__Erysipelotrichales;f__Erysipelotrichaceae;g__Dielma	0.598563	0.339033	0.0791384	1	0.887691
PGP44	k__Bacteria;p__Firmicutes;c__Clostridia;o__Clostridiales;f__Ruminococcaceae;g__Ruminococcus.2	0.941429	0.533312	0.0791802	1	0.887691
PGP93	k__Bacteria;p__Firmicutes;c__Clostridia;o__Clostridiales;f__Ruminococcaceae;g__.Eubacterium..coprostanoligenes.group	-0.540772	0.306345	0.079182	1	0.887691
PGP43	k__Bacteria;p__Firmicutes;c__Clostridia;o__Clostridiales;f__Lachnospiraceae;g__.Ruminococcus..torques.group	-0.866882	0.491248	0.0792816	1	0.887691
PGP67	k__Bacteria;p__Firmicutes;c__Clostridia;o__Clostridiales;f__Lachnospiraceae;g__Anaerostipes	0.661364	0.37486	0.0793418	1	0.887691
PGP49	k__Bacteria;p__Proteobacteria;c__Deltaproteobacteria;o__Desulfovibrionales;f__Desulfovibrionaceae;g__Desulfovibrio	-0.329605	0.186836	0.0793679	1	0.887691
PGP99	k__Bacteria;p__Firmicutes;c__Clostridia;o__Clostridiales;f__Lachnospiraceae;g__Lachnospira	0.687774	0.390048	0.0795088	1	0.887691
PGP111	k__Bacteria;p__Firmicutes;c__Clostridia;o__Clostridiales;f__Ruminococcaceae;g__.Eubacterium..coprostanoligenes.group	0.543552	0.308259	0.0795108	1	0.887691
PGP11	k__Bacteria;p__Proteobacteria;c__Gammaproteobacteria;o__Betaproteobacteriales;f__Burkholderiaceae;g__Sutterella	-0.542532	0.307718	0.079547	1	0.887691
PGP34	k__Bacteria;p__Firmicutes;c__Erysipelotrichia;o__Erysipelotrichales;f__Erysipelotrichaceae;g__Dielma	0.458616	0.260127	0.0795524	1	0.887691
PGP77	k__Bacteria;p__Bacteroidetes;c__Bacteroidia;o__Bacteroidales;f__Prevotellaceae;g__Prevotellaceae.NK3B31.group	-0.511766	0.290315	0.0795944	1	0.887691
PGP16	k__Bacteria;p__Bacteroidetes;c__Bacteroidia;o__Bacteroidales;f__Barnesiellaceae;g__Coprobacter	-0.434239	0.246356	0.0796195	1	0.887691
PGP34	k__Bacteria;p__Firmicutes;c__Clostridia;o__Clostridiales;f__Lachnospiraceae;g__Coprococcus.3	0.503735	0.285796	0.0796335	1	0.887691
PGP2	k__Bacteria;p__Firmicutes;c__Negativicutes;o__Selenomonadales;f__Veillonellaceae;g__Dialister	0.633039	0.359198	0.0796681	1	0.887691
PGP117	k__Bacteria;p__Firmicutes;c__Clostridia;o__Clostridiales;f__Lachnospiraceae;g__.Eubacterium..ventriosum.group	0.644501	0.365889	0.0798207	1	0.887691
PGP29	k__Bacteria;p__Firmicutes;c__Clostridia;o__Clostridiales;f__Ruminococcaceae;g__Intestinimonas	-0.483117	0.274285	0.0798371	1	0.887691
PGP4	k__Bacteria;p__Fusobacteria;c__Fusobacteriia;o__Fusobacteriales;f__Fusobacteriaceae;g__Fusobacterium	-0.494629	0.280908	0.07993	1	0.887691
PGP66	k__Bacteria;p__Firmicutes;c__Clostridia;o__Clostridiales;f__Lachnospiraceae;g__.Eubacterium..ventriosum.group	-0.734185	0.416977	0.0799444	1	0.887691
PGP1	k__Bacteria;p__Firmicutes;c__Erysipelotrichia;o__Erysipelotrichales;f__Erysipelotrichaceae;g__Erysipelatoclostridium	-0.300209	0.170537	0.0800061	1	0.887691
PGP98	k__Bacteria;p__Firmicutes;c__Clostridia;o__Clostridiales;f__Lachnospiraceae;g__Lachnospira	-0.747592	0.424708	0.0800267	1	0.887691
PGP41	k__Bacteria;p__Proteobacteria;c__Gammaproteobacteria;o__Pseudomonadales;f__Pseudomonadaceae;g__Pseudomonas	-1.06292	0.603864	0.0800357	1	0.887691
PGP112	k__Bacteria;p__Firmicutes;c__Clostridia;o__Clostridiales;f__Lachnospiraceae;g__Tyzzerella.4	0.197399	0.112157	0.0800641	1	0.887691
PGP9	k__Bacteria;p__Firmicutes;c__Clostridia;o__Clostridiales;f__Ruminococcaceae;g__DTU089	-0.512545	0.291228	0.0800785	1	0.887691
PGP9	k__Bacteria;p__Firmicutes;c__Clostridia;o__Clostridiales;f__Lachnospiraceae;g__uncultured	0.544689	0.309548	0.080133	1	0.887691
PGP66	k__Bacteria;p__Proteobacteria;c__Gammaproteobacteria;o__Betaproteobacteriales;f__Burkholderiaceae;g__Sutterella	-0.725535	0.412364	0.0801624	1	0.887691
PGP46	k__Bacteria;p__Firmicutes;c__Clostridia;o__Clostridiales;f__Ruminococcaceae;g__Anaerofilum	-0.464883	0.264236	0.0801801	1	0.887691
PGP48	k__Bacteria;p__Firmicutes;c__Clostridia;o__Clostridiales;f__Ruminococcaceae;g__Fournierella	-0.56292	0.320051	0.0802665	1	0.887691
PGP86	k__Bacteria;p__Firmicutes;c__Clostridia;o__Clostridiales;f__Ruminococcaceae;g__uncultured	-0.337382	0.191833	0.0802857	1	0.887691
PGP44	k__Bacteria;p__Proteobacteria;c__Deltaproteobacteria;o__Desulfovibrionales;f__Desulfovibrionaceae;g__Bilophila	-0.924187	0.525504	0.0802961	1	0.887691
PGP32	k__Bacteria;p__Firmicutes;c__Clostridia;o__Clostridiales;f__Ruminococcaceae;g__Oscillibacter	-0.332353	0.189013	0.0803484	1	0.887691
PGP83	k__Bacteria;p__Firmicutes;c__Clostridia;o__Clostridiales;f__Lachnospiraceae;g__.Eubacterium..fissicatena.group	0.678323	0.385797	0.0803694	1	0.887691
PGP36	k__Bacteria;p__Firmicutes;c__Clostridia;o__Clostridiales;f__Clostridiales.vadinBB60.group;g__uncultured.bacterium	-0.433014	0.24629	0.0803851	1	0.887691
PGP15	k__Bacteria;p__Firmicutes;c__Clostridia;o__Clostridiales;f__Lachnospiraceae;g__.Eubacterium..hallii.group	-0.802784	0.45671	0.0804521	1	0.887691
PGP52	k__Bacteria;p__Firmicutes;c__Clostridia;o__Clostridiales;f__Ruminococcaceae;g__Ruminiclostridium.6	0.690992	0.393138	0.0804725	1	0.887691
PGP23	k__Bacteria;p__Firmicutes;c__Clostridia;o__Clostridiales;f__Ruminococcaceae;g__Oscillospira	0.65721	0.37393	0.0804824	1	0.887691
PGP86	k__Bacteria;p__Proteobacteria;c__Deltaproteobacteria;o__Desulfovibrionales;f__Desulfovibrionaceae;g__uncultured	-0.398437	0.226704	0.080492	1	0.887691
PGP72	k__Bacteria;p__Firmicutes;c__Clostridia;o__Clostridiales;f__Ruminococcaceae;g__Ruminiclostridium.9	-0.795353	0.452554	0.0804995	1	0.887691
PGP102	k__Bacteria;p__Firmicutes;c__Clostridia;o__Clostridiales;f__Lachnospiraceae;g__.Eubacterium..xylanophilum.group	-0.68975	0.392706	0.0806832	1	0.887691
PGP105	k__Bacteria;p__Firmicutes;c__Clostridia;o__Clostridiales;f__Lachnospiraceae;g__.Eubacterium..xylanophilum.group	-0.68975	0.392706	0.0806832	1	0.887691
PGP115	k__Bacteria;p__Actinobacteria;c__Coriobacteriia;o__Coriobacteriales;f__Coriobacteriaceae;g__Collinsella	-0.829395	0.472247	0.0807053	1	0.887691
PGP101	k__Bacteria;p__Firmicutes;c__Negativicutes;o__Selenomonadales;f__Acidaminococcaceae;g__Succiniclasticum	-1.04767	0.596694	0.0807888	1	0.887691
PGP67	k__Bacteria;p__Firmicutes;c__Clostridia;o__Clostridiales;f__Ruminococcaceae;g__uncultured	-0.570182	0.324755	0.0807984	1	0.887691
PGP41	k__Bacteria;p__Firmicutes;c__Erysipelotrichia;o__Erysipelotrichales;f__Erysipelotrichaceae;g__Catenibacterium	-1.09441	0.623358	0.0808083	1	0.887691
PGP58	k__Bacteria;p__Bacteroidetes;c__Bacteroidia;o__Bacteroidales;f__Prevotellaceae;g__Prevotella.9	-0.388919	0.221598	0.0809122	1	0.887691
PGP85	k__Bacteria;p__Firmicutes;c__Clostridia;o__Clostridiales;f__Lachnospiraceae;g__Lachnoclostridium	-0.594784	0.338918	0.0809322	1	0.887691
PGP102	k__Bacteria;p__Firmicutes;c__Clostridia;o__Clostridiales;f__Ruminococcaceae;g__Flavonifractor	-0.487228	0.277773	0.0810867	1	0.887691
PGP105	k__Bacteria;p__Firmicutes;c__Clostridia;o__Clostridiales;f__Ruminococcaceae;g__Flavonifractor	-0.487228	0.277773	0.0810867	1	0.887691
PGP33	k__Bacteria;p__Firmicutes;c__Clostridia;o__Clostridiales;f__Lachnospiraceae;g__Lachnospira	-0.762221	0.434568	0.0810996	1	0.887691
PGP81	k__Bacteria;p__Firmicutes;c__Erysipelotrichia;o__Erysipelotrichales;f__Erysipelotrichaceae;g__Merdibacter	-0.91885	0.523955	0.0811501	1	0.887691
PGP14	k__Bacteria;p__Firmicutes;c__Negativicutes;o__Selenomonadales;f__Veillonellaceae;g__Megasphaera	-1.02629	0.585415	0.0812505	1	0.887691
PGP114	k__Bacteria;p__Firmicutes;c__Erysipelotrichia;o__Erysipelotrichales;f__Erysipelotrichaceae;g__Merdibacter	0.772816	0.441047	0.0813999	1	0.887691
PGP30	k__Bacteria;p__Firmicutes;c__Negativicutes;o__Selenomonadales;f__Acidaminococcaceae;g__Phascolarctobacterium	-0.340533	0.194456	0.0815769	1	0.887691
PGP22	k__Bacteria;p__Firmicutes;c__Clostridia;o__Clostridiales;f__Lachnospiraceae;g__.Eubacterium..xylanophilum.group	-0.580948	0.331809	0.0816383	1	0.887691
PGP52	k__Bacteria;p__Proteobacteria;c__Deltaproteobacteria;o__Desulfovibrionales;f__Desulfovibrionaceae;g__Desulfovibrio	-0.684868	0.391302	0.0817458	1	0.887691
PGP108	k__Bacteria;p__Firmicutes;c__Clostridia;o__Clostridiales;f__Ruminococcaceae;__	-0.460246	0.263029	0.0818205	1	0.887691
PGP18	k__Bacteria;p__Firmicutes;c__Clostridia;o__Clostridiales;f__Ruminococcaceae;g__DTU089	0.878295	0.501971	0.0818389	1	0.887691
PGP82	k__Bacteria;p__Firmicutes;c__Clostridia;o__Clostridiales;f__Lachnospiraceae;g__.Eubacterium..fissicatena.group	0.665088	0.380137	0.081855	1	0.887691
PGP102	k__Bacteria;p__Firmicutes;c__Clostridia;o__Clostridiales;f__Ruminococcaceae;g__Ruminiclostridium.9	0.694644	0.397136	0.0819353	1	0.887691
PGP105	k__Bacteria;p__Firmicutes;c__Clostridia;o__Clostridiales;f__Ruminococcaceae;g__Ruminiclostridium.9	0.694644	0.397136	0.0819353	1	0.887691
PGP16	k__Bacteria;p__Firmicutes;c__Clostridia;o__Clostridiales;f__Ruminococcaceae;g__Anaerotruncus	0.366783	0.209721	0.0819744	1	0.887691
PGP34	k__Bacteria;p__Firmicutes;c__Clostridia;o__Clostridiales;f__Lachnospiraceae;g__Lachnospira	-0.489856	0.280128	0.082013	1	0.887691
PGP25	k__Bacteria;p__Bacteroidetes;c__Bacteroidia;o__Bacteroidales;f__Prevotellaceae;g__Prevotellaceae.NK3B31.group	0.504761	0.288664	0.0820265	1	0.887691
PGP31	k__Bacteria;p__Tenericutes;c__Mollicutes;o__Mollicutes.RF39;f__uncultured.bacterium;g__uncultured.bacterium	0.638187	0.365132	0.0821621	1	0.887691
PGP92	k__Bacteria;p__Actinobacteria;c__Coriobacteriia;o__Coriobacteriales;f__Coriobacteriaceae;g__Collinsella	-0.356889	0.204192	0.0821641	1	0.887691
PGP41	k__Bacteria;p__Firmicutes;c__Clostridia;o__Clostridiales;f__Lachnospiraceae;g__Tyzzerella	-1.18222	0.676672	0.0822878	1	0.887691
PGP67	k__Bacteria;p__Firmicutes;c__Clostridia;o__Clostridiales;f__Ruminococcaceae;g__.Eubacterium..coprostanoligenes.group	-0.495583	0.283706	0.0823376	1	0.887691
PGP49	k__Bacteria;p__Firmicutes;c__Negativicutes;o__Selenomonadales;f__Acidaminococcaceae;g__Phascolarctobacterium	0.343258	0.196544	0.0823979	1	0.887691
PGP99	k__Bacteria;p__Proteobacteria;c__Deltaproteobacteria;o__Desulfovibrionales;f__Desulfovibrionaceae;g__Desulfovibrio	-0.667565	0.382324	0.082468	1	0.887691
PGP10	k__Bacteria;p__Firmicutes;c__Clostridia;o__Clostridiales;f__Ruminococcaceae;g__uncultured	-0.484661	0.277614	0.0825134	1	0.887691
PGP38	k__Bacteria;p__Firmicutes;c__Bacilli;o__Lactobacillales;f__Streptococcaceae;g__Streptococcus	0.78142	0.447679	0.0825684	1	0.887691
PGP54	k__Bacteria;p__Firmicutes;c__Clostridia;o__Clostridiales;f__Lachnospiraceae;g__.Eubacterium..ventriosum.group	-0.507127	0.290599	0.0826354	1	0.887691
PGP55	k__Bacteria;p__Firmicutes;c__Clostridia;o__Clostridiales;f__Lachnospiraceae;g__.Eubacterium..ventriosum.group	-0.621101	0.355909	0.0826354	1	0.887691
PGP72	k__Bacteria;p__Firmicutes;c__Clostridia;o__Clostridiales;f__Lachnospiraceae;g__.Eubacterium..ventriosum.group	-0.768042	0.440168	0.0826743	1	0.887691
PGP3	k__Bacteria;p__Firmicutes;c__Erysipelotrichia;o__Erysipelotrichales;f__Erysipelotrichaceae;g__Turicibacter	-0.381924	0.21891	0.0827139	1	0.887691
PGP70	k__Bacteria;p__Firmicutes;c__Clostridia;o__Clostridiales;f__Peptostreptococcaceae;g__Romboutsia	-0.71088	0.407487	0.0827331	1	0.887691
PGP68	k__Bacteria;p__Firmicutes;c__Clostridia;o__Clostridiales;f__Peptostreptococcaceae;g__Intestinibacter	-0.613984	0.352026	0.0828036	1	0.887691
PGP63	k__Bacteria;p__Bacteroidetes;c__Bacteroidia;o__Bacteroidales;f__Prevotellaceae;g__Prevotellaceae.NK3B31.group	-0.828879	0.475452	0.082943	1	0.887691
PGP25	k__Bacteria;p__Proteobacteria;c__Gammaproteobacteria;o__Betaproteobacteriales;f__Burkholderiaceae;g__Parasutterella	-0.53268	0.3056	0.0829935	1	0.887691
PGP5	k__Bacteria;p__Bacteroidetes;c__Bacteroidia;o__Bacteroidales;f__Marinifilaceae;g__Odoribacter	0.427976	0.245535	0.0829977	1	0.887691
PGP52	k__Bacteria;p__Spirochaetes;c__Brachyspirae;o__Brachyspirales;f__Brachyspiraceae;g__Brachyspira	0.444229	0.25487	0.0830107	1	0.887691
PGP28	k__Bacteria;p__Firmicutes;c__Clostridia;o__Clostridiales;f__Lachnospiraceae;g__Fusicatenibacter	0.350417	0.201059	0.0830299	1	0.887691
PGP40	k__Bacteria;p__Bacteroidetes;c__Bacteroidia;o__Bacteroidales;f__Tannerellaceae;g__Parabacteroides	0.607053	0.348315	0.0830345	1	0.887691
PGP75	k__Bacteria;p__Firmicutes;c__Negativicutes;o__Selenomonadales;f__Veillonellaceae;g__Allisonella	-0.792408	0.454886	0.0831806	1	0.887691
PGP1	k__Bacteria;p__Firmicutes;c__Clostridia;o__Clostridiales;f__Lachnospiraceae;g__Moryella	0.423887	0.243335	0.083182	1	0.887691
PGP117	k__Bacteria;p__Firmicutes;c__Clostridia;o__Clostridiales;f__Ruminococcaceae;g__Intestinimonas	0.577612	0.331687	0.0832787	1	0.887691
PGP110	k__Bacteria;p__Firmicutes;c__Clostridia;o__Clostridiales;f__Ruminococcaceae;g__Ruminococcaceae.UCG.013	-1.1583	0.66522	0.0833151	1	0.887691
PGP39	k__Bacteria;p__Proteobacteria;c__Gammaproteobacteria;o__Pseudomonadales;f__Pseudomonadaceae;g__Pseudomonas	-0.651143	0.374041	0.0833843	1	0.887691
PGP117	k__Bacteria;p__Proteobacteria;c__Gammaproteobacteria;o__Pseudomonadales;f__Pseudomonadaceae;g__Pseudomonas	0.578875	0.332564	0.0834174	1	0.887691
PGP100	k__Bacteria;p__Bacteroidetes;c__Bacteroidia;o__Bacteroidales;f__Rikenellaceae;g__Alistipes	0.445737	0.256144	0.0834987	1	0.887691
PGP110	k__Bacteria;p__Firmicutes;c__Clostridia;o__Clostridiales;f__Lachnospiraceae;g__Tyzzerella.4	-0.770486	0.442765	0.0835015	1	0.887691
PGP85	k__Bacteria;p__Firmicutes;c__Clostridia;o__Clostridiales;f__Ruminococcaceae;g__uncultured	0.674774	0.387951	0.0836493	1	0.887691
PGP1	k__Bacteria;p__Firmicutes;c__Clostridia;o__Clostridiales;f__Lachnospiraceae;g__Lachnospira	0.397494	0.228545	0.0836654	1	0.887691
PGP114	k__Bacteria;p__Bacteroidetes;c__Bacteroidia;o__Bacteroidales;f__Rikenellaceae;g__Rikenellaceae.RC9.gut.group	-0.7455	0.428645	0.0836721	1	0.887691
PGP49	k__Bacteria;p__Firmicutes;c__Clostridia;o__Clostridiales;f__Lachnospiraceae;g__Lachnospiraceae.UCG.008	-0.357318	0.205584	0.083873	1	0.887691
PGP34	k__Bacteria;p__Firmicutes;c__Clostridia;o__Clostridiales;f__Ruminococcaceae;g__Ruminococcaceae.UCG.003	0.464954	0.267526	0.0838874	1	0.887691
PGP3	k__Bacteria;p__Firmicutes;c__Negativicutes;o__Selenomonadales;f__Veillonellaceae;g__Dialister	0.388445	0.223519	0.0839084	1	0.887691
PGP93	k__Bacteria;p__Firmicutes;c__Clostridia;o__Clostridiales;f__Lachnospiraceae;g__Fusicatenibacter	0.623967	0.359068	0.0839295	1	0.887691
PGP53	k__Bacteria;p__Firmicutes;c__Clostridia;o__Clostridiales;f__Lachnospiraceae;g__.Ruminococcus..gnavus.group	0.26532	0.152711	0.0839896	1	0.887691
PGP97	k__Bacteria;p__Firmicutes;c__Clostridia;o__Clostridiales;f__Ruminococcaceae;g__CAG.352	-0.670889	0.38619	0.0840252	1	0.887691
PGP62	k__Bacteria;p__Firmicutes;c__Clostridia;o__Clostridiales;f__Lachnospiraceae;g__.Eubacterium..eligens.group	0.515452	0.296874	0.0841911	1	0.887691
PGP31	k__Bacteria;p__Spirochaetes;c__Brachyspirae;o__Brachyspirales;f__Brachyspiraceae;g__Brachyspira	-0.397413	0.228926	0.0842399	1	0.887691
PGP11	k__Bacteria;p__Firmicutes;c__Clostridia;o__Clostridiales;f__Lachnospiraceae;g__Lachnoclostridium	-0.427706	0.246414	0.0842873	1	0.887691
PGP80	k__Bacteria;p__Firmicutes;c__Clostridia;o__Clostridiales;f__Lachnospiraceae;g__Oribacterium	-0.691199	0.398224	0.0842901	1	0.887691
PGP116	k__Bacteria;p__Bacteroidetes;c__Bacteroidia;o__Bacteroidales;f__Prevotellaceae;g__Prevotella.9	0.880985	0.507599	0.0843103	1	0.887691
PGP20	k__Bacteria;p__Firmicutes;c__Clostridia;o__Clostridiales;f__Lachnospiraceae;g__.Eubacterium..ventriosum.group	-0.600819	0.346192	0.0843256	1	0.887691
PGP6	k__Bacteria;p__Lentisphaerae;c__Lentisphaeria;o__Victivallales;f__Victivallaceae;g__Victivallis	0.63152	0.363943	0.0843769	1	0.887691
PGP101	k__Bacteria;p__Firmicutes;c__Clostridia;o__Clostridiales;f__Lachnospiraceae;g__.Eubacterium..hallii.group	-1.26798	0.730774	0.0843937	1	0.887691
PGP102	k__Bacteria;p__Firmicutes;c__Clostridia;o__Clostridiales;f__Lachnospiraceae;g__Tyzzerella.4	-0.442026	0.25479	0.084439	1	0.887691
PGP105	k__Bacteria;p__Firmicutes;c__Clostridia;o__Clostridiales;f__Lachnospiraceae;g__Tyzzerella.4	-0.442026	0.25479	0.084439	1	0.887691
PGP18	k__Bacteria;p__Firmicutes;c__Clostridia;o__Clostridiales;f__Ruminococcaceae;g__Ruminococcaceae.UCG.003	-0.934073	0.538431	0.0844497	1	0.887691
PGP42	k__Bacteria;p__Bacteroidetes;c__Bacteroidia;o__Bacteroidales;f__Rikenellaceae;g__Rikenellaceae.RC9.gut.group	1.75288	1.01064	0.0845169	1	0.887691
PGP85	k__Bacteria;p__Cyanobacteria;c__Melainabacteria;o__Gastranaerophilales;f__Clostridium.sp..K4410.MGS.306;g__Clostridium.sp..K4410.MGS.306	-0.717018	0.413463	0.0845612	1	0.887691
PGP117	k__Bacteria;p__Firmicutes;c__Clostridia;o__Clostridiales;f__Ruminococcaceae;g__DTU089	-0.575572	0.33194	0.084599	1	0.887691
PGP49	k__Bacteria;p__Spirochaetes;c__Brachyspirae;o__Brachyspirales;f__Brachyspiraceae;g__Brachyspira	0.211041	0.12172	0.0846243	1	0.887691
PGP47	k__Bacteria;p__Firmicutes;c__Clostridia;o__Clostridiales;f__Lachnospiraceae;g__Lachnospiraceae.UCG.008	-0.488268	0.281716	0.0847375	1	0.887691
PGP108	k__Bacteria;p__Firmicutes;c__Clostridia;o__Clostridiales;f__Lachnospiraceae;g__Marvinbryantia	0.65512	0.378062	0.0848002	1	0.887691
PGP108	k__Bacteria;p__Firmicutes;c__Clostridia;o__Clostridiales;f__Lachnospiraceae;g__Lachnospira	0.611906	0.353183	0.0848523	1	0.887691
PGP29	k__Bacteria;p__Bacteroidetes;c__Bacteroidia;o__Bacteroidales;f__Tannerellaceae;g__Parabacteroides	0.510913	0.294923	0.0848847	1	0.887691
PGP19	k__Bacteria;p__Firmicutes;c__Clostridia;o__Clostridiales;f__Lachnospiraceae;g__Oribacterium	0.66471	0.383718	0.0848983	1	0.887691
PGP18	k__Bacteria;p__Bacteroidetes;c__Bacteroidia;o__Bacteroidales;f__Prevotellaceae;g__Prevotella.7	0.968972	0.55976	0.0851191	1	0.887691
PGP5	k__Bacteria;p__Bacteroidetes;c__Bacteroidia;o__Bacteroidales;f__Tannerellaceae;g__Parabacteroides	-0.454925	0.262804	0.0851199	1	0.887691
PGP29	k__Bacteria;p__Proteobacteria;c__Gammaproteobacteria;o__Enterobacteriales;f__Enterobacteriaceae;__	-0.455761	0.263293	0.0851276	1	0.887691
PGP95	k__Bacteria;p__Firmicutes;c__Clostridia;o__Clostridiales;f__Lachnospiraceae;g__Dorea	-1.31344	0.759	0.0852189	1	0.887691
PGP97	k__Bacteria;p__Firmicutes;c__Negativicutes;o__Selenomonadales;f__Veillonellaceae;g__Dialister	-0.717352	0.414671	0.0853197	1	0.887691
PGP37	k__Bacteria;p__Firmicutes;c__Clostridia;o__Clostridiales;f__Ruminococcaceae;g__Intestinimonas	-0.73455	0.424937	0.0855569	1	0.887691
PGP41	k__Bacteria;p__Firmicutes;c__Clostridia;o__Clostridiales;f__Lachnospiraceae;g__Lachnospiraceae.NK4A136.group	-1.00117	0.579183	0.085561	1	0.887691
PGP8	k__Bacteria;p__Firmicutes;c__Clostridia;o__Clostridiales;f__Lachnospiraceae;g__.Eubacterium..eligens.group	-0.681851	0.394468	0.0855704	1	0.887691
PGP65	k__Bacteria;p__Firmicutes;c__Clostridia;o__Clostridiales;f__Lachnospiraceae;g__Tyzzerella.4	-0.455624	0.263685	0.0856821	1	0.887691
PGP56	k__Bacteria;p__Firmicutes;c__Clostridia;o__Clostridiales;f__Lachnospiraceae;g__Lachnospira	0.424443	0.245671	0.0857216	1	0.887691
PGP57	k__Bacteria;p__Firmicutes;c__Clostridia;o__Clostridiales;f__Lachnospiraceae;g__Lachnospira	0.519834	0.300884	0.0857216	1	0.887691
PGP16	k__Bacteria;p__Proteobacteria;c__Gammaproteobacteria;o__Betaproteobacteriales;f__Burkholderiaceae;g__Sutterella	-0.400374	0.231809	0.0858147	1	0.887691
PGP57	k__Bacteria;p__Firmicutes;c__Clostridia;o__Clostridiales;f__Clostridiaceae.1;g__Clostridium.sensu.stricto.1	-0.46399	0.268651	0.0858265	1	0.887691
PGP56	k__Bacteria;p__Firmicutes;c__Clostridia;o__Clostridiales;f__Clostridiaceae.1;g__Clostridium.sensu.stricto.1	-0.378846	0.219353	0.0858265	1	0.887691
PGP64	k__Bacteria;p__Firmicutes;c__Clostridia;o__Clostridiales;f__Ruminococcaceae;g__UBA1819	-0.678552	0.392973	0.0858977	1	0.887691
PGP46	k__Bacteria;p__Firmicutes;c__Clostridia;o__Clostridiales;f__Ruminococcaceae;g__Intestinimonas	0.423376	0.24521	0.0859211	1	0.887691
PGP103	k__Bacteria;p__Firmicutes;c__Clostridia;o__Clostridiales;f__Lachnospiraceae;g__Marvinbryantia	-0.790741	0.458076	0.0859863	1	0.887691
PGP106	k__Bacteria;p__Firmicutes;c__Clostridia;o__Clostridiales;f__Lachnospiraceae;g__Marvinbryantia	-0.790741	0.458076	0.0859863	1	0.887691
PGP107	k__Bacteria;p__Firmicutes;c__Clostridia;o__Clostridiales;f__Ruminococcaceae;g__Ruminiclostridium.5	1.20791	0.699744	0.0859873	1	0.887691
PGP113	k__Bacteria;p__Firmicutes;c__Clostridia;o__Clostridiales;f__Ruminococcaceae;g__Intestinimonas	-0.512453	0.296923	0.0860479	1	0.887691
PGP68	k__Bacteria;p__Bacteroidetes;c__Bacteroidia;o__Bacteroidales;f__Rikenellaceae;g__Rikenellaceae.RC9.gut.group	0.676411	0.391971	0.0860867	1	0.887691
PGP108	k__Bacteria;p__Firmicutes;c__Clostridia;o__Clostridiales;f__Lachnospiraceae;g__Coprococcus.3	-0.62184	0.3604	0.0861309	1	0.887691
PGP83	k__Bacteria;p__Firmicutes;c__Clostridia;o__Clostridiales;f__Ruminococcaceae;g__Ruminococcaceae.UCG.013	0.806721	0.467562	0.0861386	1	0.887691
PGP96	k__Bacteria;p__Actinobacteria;c__Actinobacteria;o__Bifidobacteriales;f__Bifidobacteriaceae;g__Bifidobacterium	-1.11794	0.648142	0.0862361	1	0.887691
PGP4	k__Bacteria;p__Proteobacteria;c__Deltaproteobacteria;o__Desulfovibrionales;f__Desulfovibrionaceae;g__Desulfovibrio	-0.561643	0.325696	0.0863082	1	0.887691
PGP68	k__Bacteria;p__Firmicutes;c__Clostridia;o__Clostridiales;f__Lachnospiraceae;g__Lachnoclostridium	-0.54495	0.316073	0.0863639	1	0.887691
PGP97	k__Bacteria;p__Bacteroidetes;c__Bacteroidia;o__Bacteroidales;f__Prevotellaceae;g__Prevotella.9	0.609771	0.353769	0.0864527	1	0.887691
PGP58	k__Bacteria;p__Firmicutes;c__Erysipelotrichia;o__Erysipelotrichales;f__Erysipelotrichaceae;g__Erysipelatoclostridium	-0.332662	0.193027	0.0864969	1	0.887691
PGP100	k__Bacteria;p__Bacteroidetes;c__Bacteroidia;o__Bacteroidales;f__Tannerellaceae;g__Parabacteroides	-0.58164	0.337501	0.0865007	1	0.887691
PGP76	k__Bacteria;p__Bacteroidetes;c__Bacteroidia;o__Bacteroidales;f__Prevotellaceae;g__Prevotella.9	-0.568121	0.329724	0.0865649	1	0.887691
PGP57	k__Bacteria;p__Firmicutes;c__Clostridia;o__Clostridiales;f__Peptococcaceae;g__Peptococcus	0.535933	0.311064	0.0865868	1	0.887691
PGP56	k__Bacteria;p__Firmicutes;c__Clostridia;o__Clostridiales;f__Peptococcaceae;g__Peptococcus	0.437587	0.253983	0.0865868	1	0.887691
PGP11	k__Bacteria;p__Firmicutes;c__Clostridia;o__Clostridiales;f__Ruminococcaceae;g__DTU089	-0.486393	0.282326	0.0866039	1	0.887691
PGP103	k__Bacteria;p__Firmicutes;c__Clostridia;o__Clostridiales;f__Lachnospiraceae;g__Lachnospiraceae.NK4A136.group	-0.630637	0.36606	0.0866109	1	0.887691
PGP106	k__Bacteria;p__Firmicutes;c__Clostridia;o__Clostridiales;f__Lachnospiraceae;g__Lachnospiraceae.NK4A136.group	-0.630637	0.36606	0.0866109	1	0.887691
PGP32	k__Bacteria;p__Bacteroidetes;c__Bacteroidia;o__Bacteroidales;f__Marinifilaceae;g__Butyricimonas	0.411406	0.238853	0.0866732	1	0.887691
PGP50	k__Bacteria;p__Proteobacteria;c__Deltaproteobacteria;o__Desulfovibrionales;f__Desulfovibrionaceae;g__Desulfovibrio	-0.37903	0.220091	0.0867229	1	0.887691
PGP27	k__Bacteria;p__Firmicutes;c__Clostridia;o__Clostridiales;f__Lachnospiraceae;g__.Eubacterium..ventriosum.group	-0.469929	0.272878	0.0867279	1	0.887691
PGP84	k__Bacteria;p__Firmicutes;c__Clostridia;o__Clostridiales;f__Ruminococcaceae;g__Ruminococcaceae.UCG.005	0.319446	0.185525	0.0867764	1	0.887691
PGP91	k__Bacteria;p__Firmicutes;c__Clostridia;o__Clostridiales;f__Lachnospiraceae;g__Fusicatenibacter	-0.671706	0.390117	0.0867855	1	0.887691
PGP74	k__Bacteria;p__Bacteroidetes;c__Bacteroidia;o__Bacteroidales;f__Prevotellaceae;g__Prevotellaceae.NK3B31.group	-0.682897	0.396711	0.0868592	1	0.887691
PGP42	k__Bacteria;p__Proteobacteria;c__Alphaproteobacteria;o__Rhodospirillales;f__uncultured.Ambiguous_taxa	1.85761	1.07914	0.086862	1	0.887691
PGP104	k__Bacteria;p__Actinobacteria;c__Coriobacteriia;o__Coriobacteriales;f__Coriobacteriaceae;g__Collinsella	0.982	0.570484	0.0868691	1	0.887691
PGP53	k__Bacteria;p__Firmicutes;c__Clostridia;o__Clostridiales;f__Lachnospiraceae;g__.Eubacterium..xylanophilum.group	0.349979	0.203326	0.0868826	1	0.887691
PGP14	k__Bacteria;p__Bacteroidetes;c__Bacteroidia;o__Bacteroidales;f__Prevotellaceae;g__Prevotella.7	1.05709	0.614214	0.0869231	1	0.887691
PGP117	k__Bacteria;p__Proteobacteria;c__Deltaproteobacteria;o__Desulfovibrionales;f__Desulfovibrionaceae;g__Desulfovibrio	-0.628766	0.365411	0.0869848	1	0.887691
PGP83	k__Bacteria;p__Firmicutes;c__Clostridia;o__Clostridiales;f__Peptostreptococcaceae;g__Romboutsia	0.788882	0.45855	0.0870438	1	0.887691
PGP43	k__Bacteria;p__Firmicutes;c__Clostridia;o__Clostridiales;f__Ruminococcaceae;g__Ruminiclostridium.9	0.801231	0.466057	0.0872654	1	0.887691
PGP14	k__Bacteria;p__Proteobacteria;c__Gammaproteobacteria;o__Pseudomonadales;f__Pseudomonadaceae;g__Pseudomonas	0.948799	0.55198	0.0873142	1	0.887691
PGP111	k__Bacteria;p__Firmicutes;c__Clostridia;o__Clostridiales;f__Lachnospiraceae;g__Moryella	-0.726274	0.422574	0.0873528	1	0.887691
PGP14	k__Bacteria;p__Proteobacteria;c__Alphaproteobacteria;o__Rhodospirillales;f__uncultured.Ambiguous_taxa	-1.09429	0.636725	0.0873643	1	0.887691
PGP36	k__Bacteria;p__Firmicutes;c__Clostridia;o__Clostridiales;f__Ruminococcaceae;g__Ruminococcaceae.UCG.013	0.45041	0.26208	0.0873695	1	0.887691
PGP115	k__Bacteria;p__Firmicutes;c__Clostridia;o__Clostridiales;f__Ruminococcaceae;g__DTU089	0.70443	0.409941	0.0874113	1	0.887691
PGP20	k__Bacteria;p__Tenericutes;c__Mollicutes;o__Mollicutes.RF39;f__gut.metagenome;g__gut.metagenome	-0.581925	0.338662	0.0874222	1	0.887691
PGP35	k__Bacteria;p__Firmicutes;c__Clostridia;o__Clostridiales;f__Ruminococcaceae;g__Ruminococcaceae.UCG.002	0.591113	0.344144	0.0875458	1	0.887691
PGP29	k__Bacteria;p__Firmicutes;c__Clostridia;o__Clostridiales;f__Lachnospiraceae;g__.Eubacterium..xylanophilum.group	-0.528612	0.307853	0.0876455	1	0.887691
PGP27	k__Bacteria;p__Firmicutes;c__Clostridia;o__Clostridiales;f__Ruminococcaceae;g__Flavonifractor	-0.336986	0.196274	0.0876774	1	0.887691
PGP86	k__Bacteria;p__Proteobacteria;c__Gammaproteobacteria;o__Betaproteobacteriales;f__Burkholderiaceae;g__Sutterella	0.359594	0.209446	0.0876836	1	0.887691
PGP62	k__Bacteria;p__Firmicutes;c__Clostridia;o__Clostridiales;f__Ruminococcaceae;g__Intestinimonas	0.485705	0.282938	0.0877264	1	0.887691
PGP117	k__Bacteria;p__Firmicutes;c__Clostridia;o__Clostridiales;f__Ruminococcaceae;g__Subdoligranulum	0.621356	0.362005	0.0877661	1	0.887691
PGP72	k__Bacteria;p__Bacteroidetes;c__Bacteroidia;o__Bacteroidales;f__Barnesiellaceae;g__uncultured	-0.813776	0.47426	0.0878657	1	0.887691
PGP79	k__Bacteria;p__Tenericutes;c__Mollicutes;o__Mollicutes.RF39;f__gut.metagenome;g__gut.metagenome	-0.744612	0.433982	0.0878878	1	0.887691
PGP18	k__Bacteria;p__Firmicutes;c__Clostridia;o__Clostridiales;f__Lachnospiraceae;__	0.861781	0.502352	0.0879382	1	0.887691
PGP16	k__Bacteria;p__Firmicutes;c__Clostridia;o__Clostridiales;f__Peptostreptococcaceae;g__Intestinibacter	-0.35453	0.206751	0.0880718	1	0.887691
PGP30	k__Bacteria;p__Firmicutes;c__Clostridia;o__Clostridiales;f__Lachnospiraceae;g__Hungatella	-0.228594	0.133312	0.0880781	1	0.887691
PGP95	k__Bacteria;p__Firmicutes;c__Clostridia;o__Clostridiales;f__Ruminococcaceae;g__Ruminococcaceae.UCG.002	-1.02093	0.595389	0.0880795	1	0.887691
PGP89	k__Bacteria;p__Firmicutes;c__Clostridia;o__Clostridiales;f__Lachnospiraceae;g__Coprococcus.3	-1.03782	0.605384	0.0881539	1	0.887691
PGP88	k__Bacteria;p__Firmicutes;c__Clostridia;o__Clostridiales;f__Lachnospiraceae;g__Coprococcus.3	-0.733851	0.428071	0.0881539	1	0.887691
PGP7	k__Bacteria;p__Firmicutes;c__Clostridia;o__Clostridiales;f__Ruminococcaceae;g__Ruminococcus.1	-0.723072	0.421957	0.0882832	1	0.887691
PGP116	k__Bacteria;p__Firmicutes;c__Clostridia;o__Clostridiales;f__Ruminococcaceae;g__Ruminococcaceae.UCG.005	-0.696159	0.406282	0.0883071	1	0.887691
PGP40	k__Bacteria;p__Firmicutes;c__Clostridia;o__Clostridiales;f__Lachnospiraceae;g__.Ruminococcus..torques.group	-0.664062	0.387754	0.0884734	1	0.887691
PGP55	k__Bacteria;p__Bacteroidetes;c__Bacteroidia;o__Bacteroidales;f__Barnesiellaceae;g__Coprobacter	-0.64099	0.374292	0.0884819	1	0.887691
PGP54	k__Bacteria;p__Bacteroidetes;c__Bacteroidia;o__Bacteroidales;f__Barnesiellaceae;g__Coprobacter	-0.523366	0.305608	0.0884819	1	0.887691
PGP35	k__Bacteria;p__Firmicutes;c__Erysipelotrichia;o__Erysipelotrichales;f__Erysipelotrichaceae;g__Erysipelotrichaceae.UCG.003	-0.728089	0.425193	0.0885124	1	0.887691
PGP2	k__Bacteria;p__Bacteroidetes;c__Bacteroidia;o__Bacteroidales;f__Prevotellaceae;__	0.549666	0.321109	0.088623	1	0.887691
PGP92	k__Bacteria;p__Firmicutes;c__Clostridia;o__Clostridiales;f__Lachnospiraceae;g__Anaerostipes	-0.34985	0.204417	0.0886828	1	0.887691
PGP34	k__Bacteria;p__Firmicutes;c__Clostridia;o__Clostridiales;f__Ruminococcaceae;g__Ruminococcaceae.UCG.005	0.328923	0.192191	0.0886854	1	0.887691
PGP82	k__Bacteria;p__Firmicutes;c__Erysipelotrichia;o__Erysipelotrichales;f__Erysipelotrichaceae;g__Dielma	0.752678	0.439813	0.0886997	1	0.887691
PGP50	k__Bacteria;p__Firmicutes;c__Clostridia;o__Clostridiales;f__Lachnospiraceae;g__uncultured	0.363725	0.212555	0.0887284	1	0.887691
PGP62	k__Bacteria;p__Firmicutes;c__Erysipelotrichia;o__Erysipelotrichales;f__Erysipelotrichaceae;g__.Clostridium..innocuum.group	0.444143	0.259571	0.0887538	1	0.887691
PGP97	k__Bacteria;p__Firmicutes;c__Clostridia;o__Clostridiales;f__Ruminococcaceae;g__Ruminiclostridium.9	0.713002	0.416718	0.0887671	1	0.887691
PGP29	k__Bacteria;p__Firmicutes;c__Negativicutes;o__Selenomonadales;f__Acidaminococcaceae;g__Phascolarctobacterium	-0.543927	0.317907	0.0887739	1	0.887691
PGP48	k__Bacteria;p__Bacteroidetes;c__Bacteroidia;o__Bacteroidales;f__Muribaculaceae;g__metagenome	0.495983	0.289902	0.0887915	1	0.887691
PGP48	k__Bacteria;p__Firmicutes;c__Clostridia;o__Clostridiales;f__Lachnospiraceae;g__Lachnospiraceae.FCS020.group	-0.534867	0.312667	0.0888289	1	0.887691
PGP101	k__Bacteria;p__Firmicutes;c__Erysipelotrichia;o__Erysipelotrichales;f__Erysipelotrichaceae;g__Holdemania	-1.10553	0.646491	0.088944	1	0.887691
PGP20	k__Bacteria;p__Firmicutes;c__Clostridia;o__Clostridiales;f__Lachnospiraceae;g__Butyrivibrio	0.58004	0.339207	0.0889539	1	0.887691
PGP66	k__Bacteria;p__Firmicutes;c__Clostridia;o__Clostridiales;f__Lachnospiraceae;g__uncultured	0.687689	0.402169	0.0889604	1	0.887691
PGP112	k__Bacteria;p__Firmicutes;c__Clostridia;o__Clostridiales;f__Lachnospiraceae;g__Anaerostipes	-0.304217	0.177939	0.089013	1	0.887691
PGP32	k__Bacteria;p__Firmicutes;c__Clostridia;o__Clostridiales;f__Ruminococcaceae;g__Ruminiclostridium.5	0.400292	0.234178	0.0890728	1	0.887691
PGP62	k__Bacteria;p__Bacteroidetes;c__Bacteroidia;o__Bacteroidales;f__Rikenellaceae;g__Alistipes	0.394631	0.230879	0.0890897	1	0.887691
PGP114	k__Bacteria;p__Firmicutes;c__Clostridia;o__Clostridiales;f__Ruminococcaceae;g__Ruminococcaceae.NK4A214.group	-0.695736	0.407111	0.0891448	1	0.887691
PGP28	k__Bacteria;p__Proteobacteria;c__Deltaproteobacteria;o__Desulfovibrionales;f__Desulfovibrionaceae;g__uncultured	0.396807	0.232199	0.0891532	1	0.887691
PGP93	k__Bacteria;p__Tenericutes;c__Mollicutes;o__Mollicutes.RF39;f__gut.metagenome;g__gut.metagenome	-0.647077	0.378755	0.0892423	1	0.887691
PGP43	k__Bacteria;p__Firmicutes;c__Clostridia;o__Clostridiales;f__Lachnospiraceae;g__Tyzzerella	-0.788494	0.461536	0.0892456	1	0.887691
PGP81	k__Bacteria;p__Firmicutes;c__Clostridia;o__Clostridiales;f__Ruminococcaceae;g__UBA1819	0.746928	0.437257	0.0892836	1	0.887691
PGP116	k__Bacteria;p__Firmicutes;c__Erysipelotrichia;o__Erysipelotrichales;f__Erysipelotrichaceae;g__Turicibacter	0.995755	0.582934	0.0892896	1	0.887691
PGP72	k__Bacteria;p__Firmicutes;c__Clostridia;o__Clostridiales;f__Lachnospiraceae;g__.Eubacterium..eligens.group	-0.715279	0.418817	0.08935	1	0.887691
PGP102	k__Bacteria;p__Firmicutes;c__Clostridia;o__Clostridiales;f__Ruminococcaceae;g__CAG.352	-0.628938	0.368272	0.0893584	1	0.887691
PGP105	k__Bacteria;p__Firmicutes;c__Clostridia;o__Clostridiales;f__Ruminococcaceae;g__CAG.352	-0.628938	0.368272	0.0893584	1	0.887691
PGP70	k__Bacteria;p__Proteobacteria;c__Gammaproteobacteria;o__Betaproteobacteriales;f__Burkholderiaceae;g__Sutterella	0.708329	0.414775	0.0893708	1	0.887691
PGP77	k__Bacteria;p__Tenericutes;c__Mollicutes;o__Mollicutes.RF39;f__gut.metagenome;g__gut.metagenome	-0.470452	0.275626	0.0895367	1	0.888201
PGP91	k__Bacteria;p__Firmicutes;c__Clostridia;o__Clostridiales;f__Lachnospiraceae;g__Anaerostipes	-0.750733	0.440023	0.0896725	1	0.888201
PGP73	k__Bacteria;p__Firmicutes;c__Negativicutes;o__Selenomonadales;f__Veillonellaceae;g__Megamonas	0.558451	0.327448	0.0897951	1	0.888201
PGP52	k__Bacteria;p__Cyanobacteria;c__Melainabacteria;o__Gastranaerophilales;f__Clostridium.sp..K4410.MGS.306;g__Clostridium.sp..K4410.MGS.306	0.645764	0.378658	0.0898074	1	0.888201
PGP12	k__Bacteria;p__Firmicutes;c__Clostridia;o__Clostridiales;f__Lachnospiraceae;g__.Eubacterium..eligens.group	-0.874321	0.512732	0.0898409	1	0.888201
PGP59	k__Bacteria;p__Firmicutes;c__Clostridia;o__Clostridiales;f__Peptostreptococcaceae;g__Romboutsia	-0.735216	0.431164	0.0898466	1	0.888201
PGP90	k__Bacteria;p__Firmicutes;c__Clostridia;o__Clostridiales;f__Lachnospiraceae;g__Moryella	-0.669638	0.392729	0.0898655	1	0.888201
PGP28	k__Bacteria;p__Firmicutes;c__Clostridia;o__Clostridiales;f__Lachnospiraceae;g__.Ruminococcus..gauvreauii.group	0.401501	0.235489	0.0898875	1	0.888201
PGP86	k__Bacteria;p__Cyanobacteria;c__Melainabacteria;o__Gastranaerophilales;f__Clostridium.sp..K4410.MGS.306;g__Clostridium.sp..K4410.MGS.306	0.348555	0.204542	0.0900546	1	0.888201
PGP24	k__Bacteria;p__Firmicutes;c__Clostridia;o__Clostridiales;f__Lachnospiraceae;g__Lachnoclostridium	-0.258796	0.151871	0.0900586	1	0.888201
PGP81	k__Bacteria;p__Lentisphaerae;c__Lentisphaeria;o__Victivallales;f__Victivallaceae;g__Victivallis	0.946747	0.555687	0.0901175	1	0.888201
PGP91	k__Bacteria;p__Firmicutes;c__Clostridia;o__Clostridiales;f__Ruminococcaceae;g__Ruminococcaceae.NK4A214.group	-0.668138	0.39218	0.0901344	1	0.888201
PGP56	k__Bacteria;p__Actinobacteria;c__Coriobacteriia;o__Coriobacteriales;f__Coriobacteriaceae;g__Collinsella	0.429515	0.252131	0.0901551	1	0.888201
PGP57	k__Bacteria;p__Actinobacteria;c__Coriobacteriia;o__Coriobacteriales;f__Coriobacteriaceae;g__Collinsella	0.526046	0.308796	0.0901551	1	0.888201
PGP15	k__Bacteria;p__Firmicutes;c__Negativicutes;o__Selenomonadales;f__Acidaminococcaceae;g__Succiniclasticum	-0.635438	0.373176	0.0902967	1	0.8887
PGP50	k__Bacteria;p__Firmicutes;c__Clostridia;o__Clostridiales;f__Lachnospiraceae;g__.Eubacterium..ventriosum.group	0.375418	0.220502	0.0903394	1	0.8887
PGP108	k__Bacteria;p__Firmicutes;c__Clostridia;o__Clostridiales;f__Lachnospiraceae;g__CAG.56	-0.6365	0.373902	0.0903846	1	0.8887
PGP104	k__Bacteria;p__Fusobacteria;c__Fusobacteriia;o__Fusobacteriales;f__Fusobacteriaceae;g__Fusobacterium	-0.800361	0.470205	0.0904153	1	0.8887
PGP20	k__Bacteria;p__Bacteroidetes;c__Bacteroidia;o__Bacteroidales;f__Barnesiellaceae;g__Barnesiella	0.572424	0.336415	0.090531	1	0.889322
PGP35	k__Bacteria;p__Firmicutes;c__Clostridia;o__Clostridiales;f__Family.XIII;g__Family.XIII.AD3011.group	0.714259	0.41991	0.0906361	1	0.889838
PGP93	k__Bacteria;p__Firmicutes;c__Clostridia;o__Clostridiales;f__Lachnospiraceae;g__.Ruminococcus..torques.group	-0.713881	0.419914	0.0908087	1	0.889904
PGP114	k__Bacteria;p__Firmicutes;c__Clostridia;o__Clostridiales;f__Lachnospiraceae;g__Tyzzerella.4	-0.489526	0.288076	0.0909535	1	0.889904
PGP99	k__Bacteria;p__Firmicutes;c__Clostridia;o__Clostridiales;f__Ruminococcaceae;g__Ruminococcaceae.UCG.002	0.511873	0.301259	0.0909883	1	0.889904
PGP24	k__Bacteria;p__Firmicutes;c__Clostridia;o__Clostridiales;f__Lachnospiraceae;g__Anaerostipes	-0.340919	0.20066	0.0910124	1	0.889904
PGP34	k__Bacteria;p__Firmicutes;c__Erysipelotrichia;o__Erysipelotrichales;f__Erysipelotrichaceae;g__Merdibacter	-0.47214	0.277979	0.0911092	1	0.889904
PGP15	k__Bacteria;p__Bacteroidetes;c__Bacteroidia;o__Bacteroidales;f__Prevotellaceae;g__Prevotella.2	0.583412	0.343495	0.0911114	1	0.889904
PGP2	k__Bacteria;p__Bacteroidetes;c__Bacteroidia;o__Bacteroidales;f__Tannerellaceae;g__Parabacteroides	-0.581055	0.342167	0.0911672	1	0.889904
PGP116	k__Bacteria;p__Spirochaetes;c__Brachyspirae;o__Brachyspirales;f__Brachyspiraceae;g__Brachyspira	-0.642158	0.378167	0.0911827	1	0.889904
PGP23	k__Bacteria;p__Proteobacteria;c__Deltaproteobacteria;o__Desulfovibrionales;f__Desulfovibrionaceae;g__uncultured	0.677075	0.398779	0.0912226	1	0.889904
PGP94	k__Bacteria;p__Firmicutes;c__Clostridia;o__Clostridiales;f__Ruminococcaceae;g__Flavonifractor	0.470084	0.276884	0.0912432	1	0.889904
PGP115	k__Bacteria;p__Firmicutes;c__Clostridia;o__Clostridiales;f__Lachnospiraceae;g__Tyzzerella.4	-0.506223	0.29819	0.0912642	1	0.889904
PGP98	k__Bacteria;p__Firmicutes;c__Clostridia;o__Clostridiales;f__Lachnospiraceae;g__Lachnospiraceae.NK4A136.group	-0.616417	0.363508	0.0916256	1	0.889904
PGP17	k__Bacteria;p__Firmicutes;c__Clostridia;o__Clostridiales;f__Ruminococcaceae;g__Ruminococcaceae.UCG.013	-0.763981	0.450553	0.0916437	1	0.889904
PGP37	k__Bacteria;p__Firmicutes;c__Clostridia;o__Clostridiales;f__Peptostreptococcaceae;g__Intestinibacter	-0.701322	0.41361	0.0916507	1	0.889904
PGP47	k__Bacteria;p__Firmicutes;c__Clostridia;o__Clostridiales;f__Lachnospiraceae;g__Lachnospiraceae.UCG.004	-0.39138	0.230871	0.091723	1	0.889904
PGP100	k__Bacteria;p__Firmicutes;c__Clostridia;o__Clostridiales;f__Christensenellaceae;g__Christensenellaceae.R.7.group	0.456268	0.269175	0.0917556	1	0.889904
PGP110	k__Bacteria;p__Firmicutes;c__Clostridia;o__Clostridiales;f__Lachnospiraceae;g__Agathobacter	1.0993	0.648549	0.0917647	1	0.889904
PGP17	k__Bacteria;p__Firmicutes;c__Negativicutes;o__Selenomonadales;f__Veillonellaceae;g__Mitsuokella	-0.59747	0.352535	0.0918085	1	0.889904
PGP9	k__Bacteria;p__Firmicutes;c__Clostridia;o__Clostridiales;f__Ruminococcaceae;g__.Eubacterium..coprostanoligenes.group	-0.430852	0.254307	0.0919158	1	0.889904
PGP70	k__Bacteria;p__Firmicutes;c__Clostridia;o__Clostridiales;f__Lachnospiraceae;g__Lachnospiraceae.UCG.008	0.780435	0.460673	0.0919345	1	0.889904
PGP81	k__Bacteria;p__Firmicutes;c__Erysipelotrichia;o__Erysipelotrichales;f__Erysipelotrichaceae;g__Catenibacterium	-0.824301	0.486718	0.0920352	1	0.889904
PGP34	k__Bacteria;p__Firmicutes;c__Clostridia;o__Clostridiales;f__Ruminococcaceae;g__Subdoligranulum	-0.460617	0.272107	0.0921905	1	0.889904
PGP21	k__Bacteria;p__Firmicutes;c__Clostridia;o__Clostridiales;f__Lachnospiraceae;g__.Ruminococcus..torques.group	-0.413566	0.244349	0.0922385	1	0.889904
PGP69	k__Bacteria;p__Proteobacteria;c__Deltaproteobacteria;o__Desulfovibrionales;f__Desulfovibrionaceae;g__uncultured	0.704841	0.416592	0.0923537	1	0.889904
PGP27	k__Bacteria;p__Bacteroidetes;c__Bacteroidia;o__Bacteroidales;f__Prevotellaceae;g__Prevotellaceae.UCG.001	-0.432229	0.255482	0.0923733	1	0.889904
PGP57	k__Bacteria;p__Firmicutes;c__Clostridia;o__Clostridiales;f__Ruminococcaceae;__	-0.379166	0.22419	0.0924778	1	0.889904
PGP56	k__Bacteria;p__Firmicutes;c__Clostridia;o__Clostridiales;f__Ruminococcaceae;__	-0.309588	0.18305	0.0924778	1	0.889904
PGP21	k__Bacteria;p__Firmicutes;c__Clostridia;o__Clostridiales;f__Family.XIII;g__Family.XIII.AD3011.group	-0.365609	0.216174	0.092478	1	0.889904
PGP69	k__Bacteria;p__Firmicutes;c__Clostridia;o__Clostridiales;f__Ruminococcaceae;g__Ruminococcaceae.UCG.005	-0.459666	0.2718	0.0924925	1	0.889904
PGP67	k__Bacteria;p__Firmicutes;c__Clostridia;o__Clostridiales;f__Ruminococcaceae;g__Intestinimonas	0.549632	0.325034	0.0925306	1	0.889904
PGP22	k__Bacteria;p__Firmicutes;c__Clostridia;o__Clostridiales;f__Ruminococcaceae;g__.Eubacterium..coprostanoligenes.group	0.436966	0.258421	0.0925473	1	0.889904
PGP48	k__Bacteria;p__Tenericutes;c__Mollicutes;o__Mollicutes.RF39;f__gut.metagenome;g__gut.metagenome	0.519665	0.30749	0.0927171	1	0.889904
PGP47	k__Bacteria;p__Firmicutes;c__Negativicutes;o__Selenomonadales;f__Veillonellaceae;g__Allisonella	-0.393569	0.232903	0.0927515	1	0.889904
PGP86	k__Bacteria;p__Firmicutes;c__Clostridia;o__Clostridiales;f__Ruminococcaceae;g__Fournierella	0.364589	0.215805	0.0928292	1	0.889904
PGP37	k__Bacteria;p__Proteobacteria;c__Deltaproteobacteria;o__Desulfovibrionales;f__Desulfovibrionaceae;g__Desulfovibrio	0.790759	0.468222	0.0929409	1	0.889904
PGP100	k__Bacteria;p__Firmicutes;c__Negativicutes;o__Selenomonadales;f__Veillonellaceae;g__Allisonella	-0.531115	0.314489	0.0929477	1	0.889904
PGP87	k__Bacteria;p__Firmicutes;c__Clostridia;o__Clostridiales;f__Lachnospiraceae;g__Lachnoclostridium	-0.289687	0.171636	0.0931438	1	0.889904
PGP41	k__Bacteria;p__Tenericutes;c__Mollicutes;o__Mollicutes.RF39;f__gut.metagenome;g__gut.metagenome	1.09766	0.650382	0.0931591	1	0.889904
PGP82	k__Bacteria;p__Firmicutes;c__Clostridia;o__Clostridiales;f__Ruminococcaceae;g__Anaerotruncus	0.702177	0.416118	0.0932119	1	0.889904
PGP107	k__Bacteria;p__Proteobacteria;c__Deltaproteobacteria;o__Desulfovibrionales;f__Desulfovibrionaceae;g__Bilophila	-1.09709	0.650264	0.0932709	1	0.889904
PGP92	k__Bacteria;p__Firmicutes;c__Clostridia;o__Clostridiales;f__Lachnospiraceae;g__Hungatella	-0.237303	0.140661	0.0932876	1	0.889904
PGP5	k__Bacteria;p__Bacteroidetes;c__Bacteroidia;o__Bacteroidales;f__Rikenellaceae;g__Alistipes	0.33666	0.199564	0.0933024	1	0.889904
PGP49	k__Bacteria;p__Tenericutes;c__Mollicutes;o__Mollicutes.RF39;f__uncultured.bacterium;g__uncultured.bacterium	-0.327666	0.194245	0.0933241	1	0.889904
PGP58	k__Bacteria;p__Bacteroidetes;c__Bacteroidia;o__Bacteroidales;f__Prevotellaceae;g__Prevotellaceae.NK3B31.group	-0.441587	0.261795	0.0933429	1	0.889904
PGP114	k__Bacteria;p__Firmicutes;c__Clostridia;o__Clostridiales;f__Ruminococcaceae;g__.Eubacterium..coprostanoligenes.group	0.582956	0.345726	0.0934559	1	0.889904
PGP53	k__Bacteria;p__Firmicutes;c__Clostridia;o__Clostridiales;f__Lachnospiraceae;g__Tyzzerella	0.343296	0.203657	0.0935569	1	0.889904
PGP42	k__Bacteria;p__Firmicutes;c__Clostridia;o__Clostridiales;f__Peptostreptococcaceae;__	1.55457	0.922252	0.0935629	1	0.889904
PGP110	k__Bacteria;p__Firmicutes;c__Negativicutes;o__Selenomonadales;f__Acidaminococcaceae;g__Acidaminococcus	-1.13585	0.673874	0.0935757	1	0.889904
PGP19	k__Bacteria;p__Firmicutes;c__Erysipelotrichia;o__Erysipelotrichales;f__Erysipelotrichaceae;g__Catenibacterium	-0.824632	0.489288	0.0936119	1	0.889904
PGP52	k__Bacteria;p__Firmicutes;c__Clostridia;o__Clostridiales;f__Ruminococcaceae;g__Ruminococcaceae.UCG.002	-0.519702	0.308384	0.0936367	1	0.889904
PGP98	k__Bacteria;p__Firmicutes;c__Clostridia;o__Clostridiales;f__Lachnospiraceae;g__Agathobacter	-0.678883	0.402945	0.0937216	1	0.889904
PGP33	k__Bacteria;p__Proteobacteria;c__Gammaproteobacteria;o__Enterobacteriales;f__Enterobacteriaceae;__	-0.625502	0.371298	0.0937546	1	0.889904
PGP115	k__Bacteria;p__Firmicutes;c__Clostridia;o__Clostridiales;f__Lachnospiraceae;g__Moryella	-0.826068	0.49037	0.0937647	1	0.889904
PGP8	k__Bacteria;p__Firmicutes;c__Clostridia;o__Clostridiales;f__Ruminococcaceae;g__Flavonifractor	0.502651	0.298403	0.0937862	1	0.889904
PGP38	k__Bacteria;p__Firmicutes;c__Clostridia;o__Clostridiales;f__Ruminococcaceae;__	-0.554954	0.32958	0.093912	1	0.889904
PGP29	k__Bacteria;p__Firmicutes;c__Clostridia;o__Clostridiales;f__Ruminococcaceae;g__Ruminococcaceae.UCG.005	-0.356121	0.211576	0.0940354	1	0.889904
PGP75	k__Bacteria;p__Firmicutes;c__Clostridia;o__Clostridiales;f__Lachnospiraceae;g__Lachnospiraceae.UCG.004	-0.759338	0.451184	0.0940731	1	0.889904
PGP68	k__Bacteria;p__Firmicutes;c__Clostridia;o__Clostridiales;f__Lachnospiraceae;g__Roseburia	-0.663641	0.39436	0.094104	1	0.889904
PGP30	k__Bacteria;p__Firmicutes;c__Clostridia;o__Clostridiales;f__Clostridiales.vadinBB60.group;g__uncultured.bacterium	-0.290532	0.172647	0.094108	1	0.889904
PGP69	k__Bacteria;p__Firmicutes;c__Clostridia;o__Clostridiales;f__Lachnospiraceae;g__Tyzzerella.4	-0.431825	0.256638	0.0941441	1	0.889904
PGP44	k__Bacteria;p__Proteobacteria;c__Deltaproteobacteria;o__Desulfovibrionales;f__Desulfovibrionaceae;g__uncultured	0.988358	0.587419	0.0941596	1	0.889904
PGP66	k__Bacteria;p__Firmicutes;c__Negativicutes;o__Selenomonadales;f__Veillonellaceae;g__Allisonella	0.636995	0.378709	0.0942622	1	0.889904
PGP75	k__Bacteria;p__Firmicutes;c__Clostridia;o__Clostridiales;f__Lachnospiraceae;__	-0.765316	0.455041	0.0942924	1	0.889904
PGP64	k__Bacteria;p__Firmicutes;c__Clostridia;o__Clostridiales;f__Lachnospiraceae;g__Lachnospiraceae.UCG.010	0.855708	0.508818	0.0943121	1	0.889904
PGP62	k__Bacteria;p__Firmicutes;c__Clostridia;o__Clostridiales;f__Ruminococcaceae;g__Fournierella	0.534795	0.31811	0.0944276	1	0.889904
PGP115	k__Bacteria;p__Bacteroidetes;c__Bacteroidia;o__Bacteroidales;f__Prevotellaceae;g__Paraprevotella	0.779876	0.463911	0.094442	1	0.889904
PGP90	k__Bacteria;p__Firmicutes;c__Clostridia;o__Clostridiales;f__Lachnospiraceae;g__Anaerostipes	0.636812	0.378838	0.0944669	1	0.889904
PGP60	k__Bacteria;p__Firmicutes;c__Negativicutes;o__Selenomonadales;f__Veillonellaceae;g__Anaeroglobus	0.233268	0.138819	0.0945808	1	0.889904
PGP22	k__Bacteria;p__Proteobacteria;c__Gammaproteobacteria;o__Betaproteobacteriales;f__Burkholderiaceae;g__Parasutterella	-0.598696	0.356287	0.0945815	1	0.889904
PGP99	k__Bacteria;p__Spirochaetes;c__Brachyspirae;o__Brachyspirales;f__Brachyspiraceae;g__Brachyspira	0.418549	0.249157	0.0946815	1	0.889904
PGP107	k__Bacteria;p__Proteobacteria;c__Gammaproteobacteria;o__Betaproteobacteriales;f__Burkholderiaceae;g__Sutterella	-1.12663	0.670868	0.0947789	1	0.889904
PGP96	k__Bacteria;p__Firmicutes;c__Clostridia;o__Clostridiales;f__Lachnospiraceae;g__.Eubacterium..eligens.group	-1.04361	0.62144	0.0947824	1	0.889904
PGP25	k__Bacteria;p__Firmicutes;c__Clostridia;o__Clostridiales;f__Lachnospiraceae;g__.Eubacterium..eligens.group	-0.447556	0.266547	0.0948323	1	0.889904
PGP5	k__Bacteria;p__Firmicutes;c__Clostridia;o__Clostridiales;f__Ruminococcaceae;g__Ruminococcus.2	-0.440754	0.262562	0.0949147	1	0.889904
PGP53	k__Bacteria;p__Bacteroidetes;c__Bacteroidia;o__Bacteroidales;f__Barnesiellaceae;g__Coprobacter	-0.353014	0.210301	0.0949245	1	0.889904
PGP86	k__Bacteria;p__Bacteroidetes;c__Bacteroidia;o__Bacteroidales;f__Barnesiellaceae;g__uncultured	-0.383063	0.228214	0.0949413	1	0.889904
PGP109	k__Bacteria;p__Bacteroidetes;c__Bacteroidia;o__Bacteroidales;f__Muribaculaceae;g__uncultured.bacterium	-0.742863	0.442569	0.0949426	1	0.889904
PGP77	k__Bacteria;p__Spirochaetes;c__Brachyspirae;o__Brachyspirales;f__Brachyspiraceae;g__Brachyspira	0.307614	0.183272	0.094956	1	0.889904
PGP65	k__Bacteria;p__Bacteroidetes;c__Bacteroidia;o__Bacteroidales;f__Prevotellaceae;g__Prevotella.9	0.585905	0.349162	0.0950383	1	0.889904
PGP26	k__Bacteria;p__Firmicutes;c__Erysipelotrichia;o__Erysipelotrichales;f__Erysipelotrichaceae;g__Merdibacter	0.669478	0.398967	0.0950391	1	0.889904
PGP37	k__Bacteria;p__Firmicutes;c__Clostridia;o__Clostridiales;f__Lachnospiraceae;g__Lachnospira	-0.801661	0.477805	0.0950842	1	0.889904
PGP111	k__Bacteria;p__Firmicutes;c__Clostridia;o__Clostridiales;f__Ruminococcaceae;g__Ruminococcaceae.UCG.004	-0.668354	0.398456	0.0951701	1	0.889904
PGP41	k__Bacteria;p__Proteobacteria;c__Alphaproteobacteria;o__Rhodospirillales;f__uncultured;g__Azospirillum.sp..47_25	-1.08237	0.645302	0.0951796	1	0.889904
PGP29	k__Bacteria;p__Proteobacteria;c__Gammaproteobacteria;o__Enterobacteriales;f__Enterobacteriaceae;g__Escherichia.Shigella	0.443876	0.26479	0.0953712	1	0.889904
PGP72	k__Bacteria;p__Verrucomicrobia;c__Verrucomicrobiae;o__Verrucomicrobiales;f__Akkermansiaceae;g__Akkermansia	-0.762596	0.454954	0.0953965	1	0.889904
PGP18	k__Bacteria;p__Proteobacteria;c__Gammaproteobacteria;o__Betaproteobacteriales;f__Burkholderiaceae;g__Parasutterella	-1.01294	0.604318	0.0954025	1	0.889904
PGP59	k__Bacteria;p__Firmicutes;c__Clostridia;o__Clostridiales;f__Ruminococcaceae;g__uncultured	0.673967	0.402094	0.0954091	1	0.889904
PGP94	k__Bacteria;p__Firmicutes;c__Bacilli;o__Lactobacillales;f__Streptococcaceae;g__Streptococcus	-0.665398	0.397061	0.0954741	1	0.889904
PGP23	k__Bacteria;p__Firmicutes;c__Clostridia;o__Clostridiales;f__Ruminococcaceae;g__Ruminiclostridium.9	0.641792	0.383008	0.0955028	1	0.889904
PGP116	k__Bacteria;p__Firmicutes;c__Clostridia;o__Clostridiales;f__Peptococcaceae;g__Peptococcus	1.0265	0.612608	0.0955119	1	0.889904
PGP107	k__Bacteria;p__Firmicutes;c__Clostridia;o__Clostridiales;f__Lachnospiraceae;g__.Eubacterium..ventriosum.group	-1.13673	0.678403	0.0955171	1	0.889904
PGP16	k__Bacteria;p__Firmicutes;c__Erysipelotrichia;o__Erysipelotrichales;f__Erysipelotrichaceae;g__Holdemanella	0.381751	0.227863	0.095563	1	0.889904
PGP14	k__Bacteria;p__Firmicutes;c__Clostridia;o__Clostridiales;f__Lachnospiraceae;g__Oribacterium	0.749007	0.44721	0.0956639	1	0.889904
PGP27	k__Bacteria;p__Firmicutes;c__Erysipelotrichia;o__Erysipelotrichales;f__Erysipelotrichaceae;g__.Clostridium..innocuum.group	0.380163	0.226984	0.095664	1	0.889904
PGP3	k__Bacteria;p__Lentisphaerae;c__Lentisphaeria;o__Victivallales;f__Victivallaceae;g__Victivallis	0.391973	0.234066	0.0957065	1	0.889904
PGP87	k__Bacteria;p__Firmicutes;c__Clostridia;o__Clostridiales;f__Lachnospiraceae;g__.Eubacterium..fissicatena.group	-0.296993	0.17735	0.0957086	1	0.889904
PGP2	k__Bacteria;p__Firmicutes;c__Erysipelotrichia;o__Erysipelotrichales;f__Erysipelotrichaceae;g__Asteroleplasma	0.537881	0.321242	0.0957554	1	0.889904
PGP37	k__Bacteria;p__Firmicutes;c__Clostridia;o__Clostridiales;f__Lachnospiraceae;g__Anaerostipes	-0.821303	0.490654	0.0958505	1	0.889904
PGP75	k__Bacteria;p__Firmicutes;c__Clostridia;o__Clostridiales;f__Lachnospiraceae;g__Lachnoclostridium	0.664598	0.397061	0.0958708	1	0.889904
PGP14	k__Bacteria;p__Firmicutes;c__Clostridia;o__Clostridiales;f__Lachnospiraceae;g__Tyzzerella.4	-0.67078	0.400821	0.0959249	1	0.889904
PGP29	k__Bacteria;p__Bacteroidetes;c__Bacteroidia;o__Bacteroidales;f__Prevotellaceae;g__Prevotellaceae.UCG.001	-0.474386	0.283483	0.0959435	1	0.889904
PGP81	k__Bacteria;p__Firmicutes;c__Clostridia;o__Clostridiales;f__Peptococcaceae;g__Peptococcus	-0.914362	0.546503	0.0960039	1	0.889904
PGP44	k__Bacteria;p__Firmicutes;c__Clostridia;o__Clostridiales;f__Lachnospiraceae;g__Lachnospiraceae.FCS020.group	-0.912748	0.545738	0.0961248	1	0.889904
PGP4	k__Bacteria;p__Firmicutes;c__Negativicutes;o__Selenomonadales;f__Veillonellaceae;g__Allisonella	-0.495431	0.296231	0.0961354	1	0.889904
PGP109	k__Bacteria;p__Bacteroidetes;c__Bacteroidia;o__Bacteroidales;f__Rikenellaceae;g__Alistipes	-0.5136	0.307133	0.0961771	1	0.889904
PGP103	k__Bacteria;p__Firmicutes;c__Clostridia;o__Clostridiales;f__Lachnospiraceae;g__.Eubacterium..ventriosum.group	0.702684	0.420305	0.0962554	1	0.889904
PGP106	k__Bacteria;p__Firmicutes;c__Clostridia;o__Clostridiales;f__Lachnospiraceae;g__.Eubacterium..ventriosum.group	0.702684	0.420305	0.0962554	1	0.889904
PGP78	k__Bacteria;p__Firmicutes;c__Clostridia;o__Clostridiales;f__Lachnospiraceae;g__Lachnoclostridium	0.514476	0.30791	0.096448	1	0.890723
PGP4	k__Bacteria;p__Proteobacteria;c__Deltaproteobacteria;o__Desulfovibrionales;f__Desulfovibrionaceae;g__uncultured	-0.583991	0.34952	0.0964536	1	0.890723
PGP42	k__Bacteria;p__Firmicutes;c__Erysipelotrichia;o__Erysipelotrichales;f__Erysipelotrichaceae;g__Merdibacter	-1.73837	1.04061	0.0965153	1	0.890723
PGP111	k__Bacteria;p__Firmicutes;c__Clostridia;o__Clostridiales;f__Peptostreptococcaceae;g__Intestinibacter	-0.574145	0.343763	0.096585	1	0.890723
PGP68	k__Bacteria;p__Firmicutes;c__Clostridia;o__Clostridiales;f__Lachnospiraceae;g__.Ruminococcus..torques.group	0.723299	0.433096	0.0966066	1	0.890723
PGP117	k__Bacteria;p__Proteobacteria;c__Deltaproteobacteria;o__Desulfovibrionales;f__Desulfovibrionaceae;g__Bilophila	0.585902	0.351047	0.0968152	1	0.891442
PGP92	k__Bacteria;p__Firmicutes;c__Clostridia;o__Clostridiales;f__Clostridiales.vadinBB60.group;g__uncultured.bacterium	-0.303886	0.182143	0.096938	1	0.891442
PGP84	k__Bacteria;p__Proteobacteria;c__Gammaproteobacteria;o__Betaproteobacteriales;f__Burkholderiaceae;g__Sutterella	-0.438336	0.26274	0.0969518	1	0.891442
PGP85	k__Bacteria;p__Firmicutes;c__Clostridia;o__Clostridiales;f__Lachnospiraceae;g__Howardella	-0.687622	0.412298	0.0970604	1	0.891442
PGP32	k__Bacteria;p__Firmicutes;c__Clostridia;o__Clostridiales;f__Family.XIII;g__Family.XIII.AD3011.group	-0.36305	0.21777	0.097191	1	0.891442
PGP24	k__Bacteria;p__Bacteroidetes;c__Bacteroidia;o__Bacteroidales;f__Prevotellaceae;g__Prevotellaceae.UCG.001	0.299393	0.179608	0.0972311	1	0.891442
PGP94	k__Bacteria;p__Firmicutes;c__Clostridia;o__Clostridiales;f__Ruminococcaceae;g__Ruminococcaceae.NK4A214.group	0.598386	0.358986	0.0972399	1	0.891442
PGP57	k__Bacteria;p__Proteobacteria;c__Gammaproteobacteria;o__Betaproteobacteriales;f__Burkholderiaceae;g__Parasutterella	0.537378	0.322485	0.0973418	1	0.891442
PGP56	k__Bacteria;p__Proteobacteria;c__Gammaproteobacteria;o__Betaproteobacteriales;f__Burkholderiaceae;g__Parasutterella	0.438768	0.263308	0.0973418	1	0.891442
PGP12	k__Bacteria;p__Firmicutes;c__Clostridia;o__Clostridiales;f__Ruminococcaceae;g__Oscillibacter	-0.748491	0.449346	0.0974679	1	0.891442
PGP40	k__Bacteria;p__Firmicutes;c__Bacilli;o__Bacillales;f__Listeriaceae;g__Brochothrix	-0.399811	0.240074	0.0975419	1	0.891442
PGP33	k__Bacteria;p__Firmicutes;c__Clostridia;o__Clostridiales;f__Ruminococcaceae;g__Ruminococcus.1	-0.623583	0.374549	0.0976362	1	0.891442
PGP84	k__Bacteria;p__Firmicutes;c__Clostridia;o__Clostridiales;f__Ruminococcaceae;g__Fournierella	-0.450554	0.270658	0.0976818	1	0.891442
PGP2	k__Bacteria;p__Firmicutes;c__Clostridia;o__Clostridiales;f__Ruminococcaceae;g__Ruminiclostridium.6	-0.586482	0.352382	0.0977472	1	0.891442
PGP16	k__Bacteria;p__Bacteroidetes;c__Bacteroidia;o__Bacteroidales;f__Prevotellaceae;g__Prevotellaceae.UCG.001	0.365348	0.219526	0.0977619	1	0.891442
PGP83	k__Bacteria;p__Firmicutes;c__Negativicutes;o__Selenomonadales;f__Veillonellaceae;g__Veillonella	-0.704451	0.423309	0.0977841	1	0.891442
PGP69	k__Bacteria;p__Proteobacteria;c__Gammaproteobacteria;o__Enterobacteriales;f__Enterobacteriaceae;g__Escherichia.Shigella	0.566148	0.340223	0.0978042	1	0.891442
PGP3	k__Bacteria;p__Firmicutes;c__Negativicutes;o__Selenomonadales;f__Veillonellaceae;g__Anaeroglobus	0.200124	0.120281	0.0978543	1	0.891442
PGP94	k__Bacteria;p__Firmicutes;c__Clostridia;o__Clostridiales;f__Lachnospiraceae;__	-0.581252	0.34942	0.0979189	1	0.891442
PGP28	k__Bacteria;p__Lentisphaerae;c__Lentisphaeria;o__Victivallales;f__Victivallaceae;g__Victivallis	-0.386502	0.232347	0.0979209	1	0.891442
PGP78	k__Bacteria;p__Firmicutes;c__Clostridia;o__Clostridiales;f__Lachnospiraceae;g__.Eubacterium..eligens.group	0.615393	0.369952	0.0979265	1	0.891442
PGP74	k__Bacteria;p__Firmicutes;c__Clostridia;o__Clostridiales;f__Lachnospiraceae;g__Coprococcus.3	0.665632	0.400247	0.0980039	1	0.891442
PGP77	k__Bacteria;p__Proteobacteria;c__Deltaproteobacteria;o__Desulfovibrionales;f__Desulfovibrionaceae;g__Desulfovibrio	-0.467976	0.281436	0.0980517	1	0.891442
PGP44	k__Bacteria;p__Firmicutes;c__Clostridia;o__Clostridiales;f__Ruminococcaceae;g__.Eubacterium..coprostanoligenes.group	0.721991	0.434282	0.0981167	1	0.891442
PGP74	k__Bacteria;p__Firmicutes;c__Clostridia;o__Clostridiales;f__Lachnospiraceae;g__.Eubacterium..fissicatena.group	0.523556	0.314984	0.0981825	1	0.891442
PGP113	k__Bacteria;p__Firmicutes;c__Clostridia;o__Clostridiales;f__Lachnospiraceae;g__Hungatella	-0.392059	0.23588	0.0981925	1	0.891442
PGP95	k__Bacteria;p__Firmicutes;c__Clostridia;o__Clostridiales;f__Ruminococcaceae;g__Negativibacillus	-1.29457	0.779071	0.0982798	1	0.891442
PGP103	k__Bacteria;p__Firmicutes;c__Clostridia;o__Clostridiales;f__Lachnospiraceae;g__Fusicatenibacter	-0.647797	0.38987	0.0983015	1	0.891442
PGP106	k__Bacteria;p__Firmicutes;c__Clostridia;o__Clostridiales;f__Lachnospiraceae;g__Fusicatenibacter	-0.647797	0.38987	0.0983015	1	0.891442
PGP58	k__Bacteria;p__Firmicutes;c__Clostridia;o__Clostridiales;f__Lachnospiraceae;g__.Eubacterium..hallii.group	0.44069	0.265273	0.098362	1	0.891442
PGP99	k__Bacteria;p__Firmicutes;c__Erysipelotrichia;o__Erysipelotrichales;f__Erysipelotrichaceae;g__Catenibacterium	-0.597044	0.35952	0.0984833	1	0.891442
PGP44	k__Bacteria;p__Tenericutes;c__Mollicutes;o__Mollicutes.RF39;f__gut.metagenome;g__gut.metagenome	0.89116	0.536659	0.0985027	1	0.891442
PGP47	k__Bacteria;p__Proteobacteria;c__Deltaproteobacteria;o__Desulfovibrionales;f__Desulfovibrionaceae;g__Desulfovibrio	-0.425512	0.256257	0.0985194	1	0.891442
PGP94	k__Bacteria;p__Firmicutes;c__Clostridia;o__Clostridiales;f__Lachnospiraceae;g__.Eubacterium..xylanophilum.group	0.650038	0.391591	0.0986194	1	0.891442
PGP12	k__Bacteria;p__Firmicutes;c__Negativicutes;o__Selenomonadales;f__Veillonellaceae;g__Mitsuokella	-0.694065	0.418164	0.0986602	1	0.891442
PGP93	k__Bacteria;p__Proteobacteria;c__Gammaproteobacteria;o__Enterobacteriales;f__Enterobacteriaceae;__	0.559274	0.336962	0.0986677	1	0.891442
PGP40	k__Bacteria;p__Bacteroidetes;c__Bacteroidia;o__Bacteroidales;f__Barnesiellaceae;g__Coprobacter	-0.624305	0.376144	0.0986684	1	0.891442
PGP95	k__Bacteria;p__Firmicutes;c__Clostridia;o__Clostridiales;f__Ruminococcaceae;g__Ruminococcaceae.UCG.013	-1.24606	0.750782	0.0986813	1	0.891442
PGP85	k__Bacteria;p__Firmicutes;c__Clostridia;o__Clostridiales;f__Ruminococcaceae;g__Anaerotruncus	0.636127	0.38342	0.0988015	1	0.891943
PGP17	k__Bacteria;p__Bacteroidetes;c__Bacteroidia;o__Bacteroidales;f__Prevotellaceae;g__Prevotella.9	0.658612	0.397043	0.0988608	1	0.891943
PGP20	k__Bacteria;p__Firmicutes;c__Clostridia;o__Clostridiales;f__Peptostreptococcaceae;g__Terrisporobacter	-0.540031	0.325742	0.0990513	1	0.891943
PGP41	k__Bacteria;p__Firmicutes;c__Erysipelotrichia;o__Erysipelotrichales;f__Erysipelotrichaceae;g__Turicibacter	-1.1051	0.666694	0.0991068	1	0.891943
PGP96	k__Bacteria;p__Firmicutes;c__Bacilli;o__Bacillales;f__Listeriaceae;g__Brochothrix	-0.726732	0.43851	0.0991681	1	0.891943
PGP32	k__Bacteria;p__Firmicutes;c__Clostridia;o__Clostridiales;f__Lachnospiraceae;g__Lachnospiraceae.UCG.008	0.413187	0.249339	0.0991969	1	0.891943
PGP87	k__Bacteria;p__Bacteroidetes;c__Bacteroidia;o__Bacteroidales;f__Barnesiellaceae;g__uncultured	0.387075	0.233585	0.0992017	1	0.891943
PGP77	k__Bacteria;p__Proteobacteria;c__Gammaproteobacteria;o__Enterobacteriales;f__Enterobacteriaceae;__	0.406307	0.245215	0.0992354	1	0.891943
PGP8	k__Bacteria;p__Firmicutes;c__Clostridia;o__Clostridiales;f__Clostridiaceae.1;g__Clostridium.sensu.stricto.1	0.625303	0.37744	0.099285	1	0.891943
PGP19	k__Bacteria;p__Firmicutes;c__Erysipelotrichia;o__Erysipelotrichales;f__Erysipelotrichaceae;g__Asteroleplasma	-0.790378	0.477137	0.0993248	1	0.891943
PGP42	k__Bacteria;p__Firmicutes;c__Clostridia;o__Clostridiales;f__Ruminococcaceae;g__Ruminococcaceae.UCG.005	1.1919	0.719639	0.0993768	1	0.891943
PGP82	k__Bacteria;p__Bacteroidetes;c__Bacteroidia;o__Bacteroidales;f__Prevotellaceae;__	0.70409	0.425335	0.0995524	1	0.891943
PGP92	k__Bacteria;p__Firmicutes;c__Clostridia;o__Clostridiales;f__Lachnospiraceae;g__Lachnospiraceae.NK4A136.group	0.281994	0.17037	0.099592	1	0.891943
PGP91	k__Bacteria;p__Firmicutes;c__Clostridia;o__Clostridiales;f__Lachnospiraceae;g__GCA.900066575	-0.700611	0.423292	0.0995992	1	0.891943
PGP100	k__Bacteria;p__Bacteroidetes;c__Bacteroidia;o__Bacteroidales;f__Barnesiellaceae;g__Barnesiella	-0.557217	0.336729	0.0996711	1	0.891943
PGP80	k__Bacteria;p__Bacteroidetes;c__Bacteroidia;o__Bacteroidales;f__Prevotellaceae;g__Prevotellaceae.UCG.001	0.838516	0.506832	0.0997455	1	0.891943
PGP96	k__Bacteria;p__Proteobacteria;c__Alphaproteobacteria;o__Rhodospirillales;f__uncultured.Ambiguous_taxa	-1.13318	0.685024	0.0997885	1	0.891943
PGP80	k__Bacteria;p__Firmicutes;c__Clostridia;o__Clostridiales;f__Lachnospiraceae;g__Butyrivibrio	-0.877348	0.530444	0.099835	1	0.891943
PGP62	k__Bacteria;p__Firmicutes;c__Negativicutes;o__Selenomonadales;f__Veillonellaceae;g__Allisonella	-0.468837	0.283478	0.0998571	1	0.891943
PGP96	k__Bacteria;p__Firmicutes;c__Clostridia;o__Clostridiales;f__Lachnospiraceae;g__.Eubacterium..ventriosum.group	-1.0805	0.653494	0.0999517	1	0.891943
PGP32	k__Bacteria;p__Firmicutes;c__Clostridia;o__Clostridiales;f__Lachnospiraceae;g__uncultured	-0.361876	0.21888	0.0999734	1	0.891943
PGP66	k__Bacteria;p__Firmicutes;c__Clostridia;o__Clostridiales;f__Lachnospiraceae;g__.Ruminococcus..torques.group	0.748206	0.452571	0.0999884	1	0.891943
PGP115	k__Bacteria;p__Bacteroidetes;c__Bacteroidia;o__Bacteroidales;f__Prevotellaceae;g__Prevotella.2	-0.58656	0.354985	0.100168	1	0.891943
PGP82	k__Bacteria;p__Firmicutes;c__Clostridia;o__Clostridiales;f__Lachnospiraceae;g__Blautia	-0.772736	0.467685	0.100188	1	0.891943
PGP38	k__Bacteria;p__Firmicutes;c__Bacilli;o__Bacillales;f__Listeriaceae;g__Brochothrix	-0.481742	0.291569	0.100191	1	0.891943
PGP9	k__Bacteria;p__Firmicutes;c__Clostridia;o__Clostridiales;f__Ruminococcaceae;g__Intestinimonas	-0.481235	0.291314	0.100251	1	0.891943
PGP61	k__Bacteria;p__Firmicutes;c__Clostridia;o__Clostridiales;f__Lachnospiraceae;g__Hungatella	0.487795	0.295297	0.100264	1	0.891943
PGP98	k__Bacteria;p__Fusobacteria;c__Fusobacteriia;o__Fusobacteriales;f__Fusobacteriaceae;g__Fusobacterium	0.593676	0.359471	0.100337	1	0.891943
PGP107	k__Bacteria;p__Firmicutes;c__Clostridia;o__Clostridiales;f__Lachnospiraceae;g__uncultured	1.08026	0.654144	0.10036	1	0.891943
PGP41	k__Bacteria;p__Bacteroidetes;c__Bacteroidia;o__Bacteroidales;f__Barnesiellaceae;g__uncultured	1.18304	0.716494	0.100413	1	0.891943
PGP6	k__Bacteria;p__Firmicutes;c__Clostridia;o__Clostridiales;f__Peptococcaceae;g__Peptococcus	-0.591241	0.358102	0.100436	1	0.891943
PGP73	k__Bacteria;p__Firmicutes;c__Clostridia;o__Clostridiales;f__Lachnospiraceae;g__.Ruminococcus..torques.group	-0.723698	0.438342	0.100446	1	0.891943
PGP110	k__Bacteria;p__Firmicutes;c__Clostridia;o__Clostridiales;f__Lachnospiraceae;g__.Eubacterium..ventriosum.group	-1.10866	0.671799	0.100591	1	0.891943
PGP73	k__Bacteria;p__Firmicutes;c__Clostridia;o__Clostridiales;f__Lachnospiraceae;g__Hungatella	0.479988	0.290912	0.10066	1	0.891943
PGP49	k__Bacteria;p__Bacteroidetes;c__Bacteroidia;o__Bacteroidales;f__Prevotellaceae;g__Paraprevotella	-0.317124	0.192226	0.100701	1	0.891943
PGP71	k__Bacteria;p__Firmicutes;c__Clostridia;o__Clostridiales;f__Ruminococcaceae;g__Ruminococcaceae.NK4A214.group	0.733483	0.444692	0.100768	1	0.891943
PGP39	k__Bacteria;p__Firmicutes;c__Erysipelotrichia;o__Erysipelotrichales;f__Erysipelotrichaceae;g__Merdibacter	0.686467	0.416215	0.10079	1	0.891943
PGP28	k__Bacteria;p__Firmicutes;c__Negativicutes;o__Selenomonadales;f__Veillonellaceae;g__Megasphaera	0.344796	0.20917	0.100978	1	0.891943
PGP62	k__Bacteria;p__Bacteroidetes;c__Bacteroidia;o__Bacteroidales;f__Prevotellaceae;g__Prevotella.7	-0.520539	0.315869	0.101067	1	0.891943
PGP74	k__Bacteria;p__Bacteroidetes;c__Bacteroidia;o__Bacteroidales;f__Marinifilaceae;g__Odoribacter	0.577684	0.35061	0.10113	1	0.891943
PGP20	k__Bacteria;p__Firmicutes;c__Bacilli;o__Lactobacillales;f__Streptococcaceae;g__Streptococcus	0.588599	0.357282	0.101175	1	0.891943
PGP74	k__Bacteria;p__Bacteroidetes;c__Bacteroidia;o__Bacteroidales;f__Barnesiellaceae;g__uncultured	-0.683245	0.414851	0.101273	1	0.891943
PGP22	k__Bacteria;p__Firmicutes;c__Clostridia;o__Clostridiales;f__Lachnospiraceae;g__Dorea	0.539208	0.327438	0.101317	1	0.891943
PGP13	k__Bacteria;p__Bacteroidetes;c__Bacteroidia;o__Bacteroidales;f__Prevotellaceae;__	0.481601	0.292533	0.101407	1	0.891943
PGP81	k__Bacteria;p__Firmicutes;c__Clostridia;o__Clostridiales;f__Lachnospiraceae;g__Butyrivibrio	-0.83712	0.508494	0.101415	1	0.891943
PGP35	k__Bacteria;p__Firmicutes;c__Clostridia;o__Clostridiales;f__Clostridiaceae.1;g__Clostridium.sensu.stricto.1	0.655698	0.39833	0.101446	1	0.891943
PGP90	k__Bacteria;p__Firmicutes;c__Clostridia;o__Clostridiales;f__Ruminococcaceae;g__UBA1819	0.502278	0.30535	0.101693	1	0.891943
PGP17	k__Bacteria;p__Firmicutes;c__Clostridia;o__Clostridiales;f__Peptostreptococcaceae;g__Terrisporobacter	0.703443	0.42767	0.101713	1	0.891943
PGP67	k__Bacteria;p__Firmicutes;c__Clostridia;o__Clostridiales;f__Ruminococcaceae;g__DTU089	-0.535166	0.325394	0.101745	1	0.891943
PGP29	k__Bacteria;p__Bacteroidetes;c__Bacteroidia;o__Bacteroidales;f__Muribaculaceae;g__metagenome	-0.459433	0.279415	0.101828	1	0.891943
PGP114	k__Bacteria;p__Proteobacteria;c__Gammaproteobacteria;o__Betaproteobacteriales;f__Burkholderiaceae;g__Sutterella	-0.710447	0.432113	0.101858	1	0.891943
PGP18	k__Bacteria;p__Proteobacteria;c__Alphaproteobacteria;o__Rhodospirillales;f__uncultured;g__Azospirillum.sp..47_25	-0.883561	0.537567	0.101961	1	0.891943
PGP76	k__Bacteria;p__Proteobacteria;c__Gammaproteobacteria;o__Betaproteobacteriales;f__Burkholderiaceae;g__Sutterella	0.614209	0.373761	0.102025	1	0.891943
PGP103	k__Bacteria;p__Fusobacteria;c__Fusobacteriia;o__Fusobacteriales;f__Fusobacteriaceae;g__Fusobacterium	0.595053	0.362111	0.102031	1	0.891943
PGP106	k__Bacteria;p__Fusobacteria;c__Fusobacteriia;o__Fusobacteriales;f__Fusobacteriaceae;g__Fusobacterium	0.595053	0.362111	0.102031	1	0.891943
PGP47	k__Bacteria;p__Firmicutes;c__Negativicutes;o__Selenomonadales;f__Acidaminococcaceae;g__Phascolarctobacterium	0.442926	0.269568	0.102071	1	0.891943
PGP52	k__Bacteria;p__Proteobacteria;c__Gammaproteobacteria;o__Enterobacteriales;f__Enterobacteriaceae;g__Escherichia.Shigella	-0.563566	0.343025	0.102106	1	0.891943
PGP23	k__Bacteria;p__Firmicutes;c__Erysipelotrichia;o__Erysipelotrichales;f__Erysipelotrichaceae;g__Dielma	0.578802	0.352488	0.102288	1	0.891943
PGP79	k__Bacteria;p__Bacteroidetes;c__Bacteroidia;o__Bacteroidales;f__Marinifilaceae;g__Odoribacter	0.663698	0.4042	0.102297	1	0.891943
PGP89	k__Bacteria;p__Proteobacteria;c__Alphaproteobacteria;o__Rhodospirillales;f__uncultured.Ambiguous_taxa	1.00316	0.610945	0.102302	1	0.891943
PGP88	k__Bacteria;p__Proteobacteria;c__Alphaproteobacteria;o__Rhodospirillales;f__uncultured.Ambiguous_taxa	0.70934	0.432003	0.102302	1	0.891943
PGP68	k__Bacteria;p__Proteobacteria;c__Gammaproteobacteria;o__Betaproteobacteriales;f__Burkholderiaceae;g__Sutterella	-0.648619	0.395102	0.10237	1	0.891943
PGP14	k__Bacteria;p__Bacteroidetes;c__Bacteroidia;o__Bacteroidales;f__Rikenellaceae;g__Rikenellaceae.RC9.gut.group	-0.979705	0.596792	0.102377	1	0.891943
PGP100	k__Bacteria;p__Firmicutes;c__Erysipelotrichia;o__Erysipelotrichales;f__Erysipelotrichaceae;g__Erysipelotrichaceae.UCG.003	0.552676	0.336762	0.102475	1	0.891943
PGP114	k__Bacteria;p__Firmicutes;c__Clostridia;o__Clostridiales;f__Peptostreptococcaceae;__	0.641898	0.391334	0.102654	1	0.891943
PGP7	k__Bacteria;p__Firmicutes;c__Clostridia;o__Clostridiales;f__Ruminococcaceae;g__Oscillibacter	-0.657846	0.401077	0.102672	1	0.891943
PGP18	k__Bacteria;p__Bacteroidetes;c__Bacteroidia;o__Bacteroidales;f__Prevotellaceae;g__Prevotella.2	-0.713148	0.434852	0.102718	1	0.891943
PGP103	k__Bacteria;p__Firmicutes;c__Clostridia;o__Clostridiales;f__Ruminococcaceae;g__Intestinimonas	-0.62491	0.381053	0.102723	1	0.891943
PGP106	k__Bacteria;p__Firmicutes;c__Clostridia;o__Clostridiales;f__Ruminococcaceae;g__Intestinimonas	-0.62491	0.381053	0.102723	1	0.891943
PGP71	k__Bacteria;p__Firmicutes;c__Clostridia;o__Clostridiales;f__Ruminococcaceae;g__Intestinimonas	0.708739	0.432379	0.102888	1	0.891943
PGP86	k__Bacteria;p__Firmicutes;c__Clostridia;o__Clostridiales;f__Lachnospiraceae;g__.Eubacterium..eligens.group	0.330263	0.201592	0.103073	1	0.891943
PGP44	k__Bacteria;p__Firmicutes;c__Clostridia;o__Clostridiales;f__Lachnospiraceae;g__Lachnoclostridium	-0.711413	0.434483	0.10326	1	0.891943
PGP104	k__Bacteria;p__Spirochaetes;c__Brachyspirae;o__Brachyspirales;f__Brachyspiraceae;g__Brachyspira	0.581283	0.355156	0.103403	1	0.891943
PGP10	k__Bacteria;p__Actinobacteria;c__Coriobacteriia;o__Coriobacteriales;f__Coriobacteriaceae;g__Collinsella	0.524621	0.320543	0.10341	1	0.891943
PGP112	k__Bacteria;p__Proteobacteria;c__Alphaproteobacteria;o__Rhodospirillales;f__uncultured;g__uncultured.bacterium	0.266584	0.162889	0.103424	1	0.891943
PGP27	k__Bacteria;p__Bacteroidetes;c__Bacteroidia;o__Bacteroidales;f__Prevotellaceae;g__Prevotellaceae.NK3B31.group	0.460678	0.281486	0.103424	1	0.891943
PGP81	k__Bacteria;p__Firmicutes;c__Clostridia;o__Clostridiales;f__Ruminococcaceae;g__Oscillospira	-0.853521	0.521543	0.103438	1	0.891943
PGP113	k__Bacteria;p__Firmicutes;c__Clostridia;o__Clostridiales;f__Lachnospiraceae;g__.Eubacterium..ventriosum.group	0.536547	0.327865	0.103447	1	0.891943
PGP2	k__Bacteria;p__Firmicutes;c__Negativicutes;o__Selenomonadales;f__Acidaminococcaceae;g__Acidaminococcus	-0.576912	0.352588	0.103503	1	0.891943
PGP18	k__Bacteria;p__Proteobacteria;c__Alphaproteobacteria;o__Rhodospirillales;f__uncultured;g__uncultured.bacterium	-0.867344	0.530147	0.10354	1	0.891943
PGP30	k__Bacteria;p__Firmicutes;c__Clostridia;o__Clostridiales;f__Ruminococcaceae;g__Negativibacillus	0.311893	0.19065	0.103561	1	0.891943
PGP61	k__Bacteria;p__Firmicutes;c__Clostridia;o__Clostridiales;f__Ruminococcaceae;g__uncultured	-0.60825	0.371887	0.103638	1	0.891943
PGP42	k__Bacteria;p__Firmicutes;c__Negativicutes;o__Selenomonadales;f__Acidaminococcaceae;g__Acidaminococcus	-1.69048	1.03376	0.103702	1	0.891943
PGP93	k__Bacteria;p__Firmicutes;c__Erysipelotrichia;o__Erysipelotrichales;f__Erysipelotrichaceae;g__Erysipelatoclostridium	-0.481424	0.294594	0.103927	1	0.891943
PGP8	k__Bacteria;p__Firmicutes;c__Clostridia;o__Clostridiales;f__Lachnospiraceae;g__.Eubacterium..ventriosum.group	-0.678227	0.415072	0.103969	1	0.891943
PGP48	k__Bacteria;p__Firmicutes;c__Clostridia;o__Clostridiales;f__Lachnospiraceae;g__.Ruminococcus..gauvreauii.group	0.558058	0.341569	0.104009	1	0.891943
PGP71	k__Bacteria;p__Firmicutes;c__Clostridia;o__Clostridiales;f__Ruminococcaceae;g__Anaerofilum	-0.760791	0.466096	0.104335	1	0.891943
PGP5	k__Bacteria;p__Firmicutes;c__Clostridia;o__Clostridiales;f__Lachnospiraceae;g__Coprococcus.3	0.45803	0.280615	0.10434	1	0.891943
PGP48	k__Bacteria;p__Firmicutes;c__Clostridia;o__Clostridiales;f__Ruminococcaceae;g__Ruminococcaceae.UCG.005	0.358528	0.219749	0.104488	1	0.891943
PGP10	k__Bacteria;p__Proteobacteria;c__Deltaproteobacteria;o__Desulfovibrionales;f__Desulfovibrionaceae;g__uncultured	-0.535801	0.328414	0.104499	1	0.891943
PGP78	k__Bacteria;p__Tenericutes;c__Mollicutes;o__Mollicutes.RF39;f__gut.metagenome;g__gut.metagenome	-0.620763	0.380531	0.104536	1	0.891943
PGP18	k__Bacteria;p__Firmicutes;c__Clostridia;o__Clostridiales;f__Lachnospiraceae;g__Hungatella	-0.65026	0.398695	0.104607	1	0.891943
PGP116	k__Bacteria;p__Bacteroidetes;c__Bacteroidia;o__Bacteroidales;f__Marinifilaceae;g__Odoribacter	0.864061	0.529804	0.10462	1	0.891943
PGP38	k__Bacteria;p__Bacteroidetes;c__Bacteroidia;o__Bacteroidales;f__Tannerellaceae;g__Parabacteroides	0.690431	0.423406	0.104672	1	0.891943
PGP117	k__Bacteria;p__Firmicutes;c__Clostridia;o__Clostridiales;f__Lachnospiraceae;g__Hungatella	0.429754	0.263609	0.104755	1	0.891943
PGP84	k__Bacteria;p__Firmicutes;c__Clostridia;o__Clostridiales;f__Lachnospiraceae;g__Howardella	-0.416968	0.255766	0.104755	1	0.891943
PGP62	k__Bacteria;p__Firmicutes;c__Clostridia;o__Clostridiales;f__Ruminococcaceae;g__Anaerofilum	-0.497501	0.30522	0.104818	1	0.891943
PGP18	k__Bacteria;p__Firmicutes;c__Erysipelotrichia;o__Erysipelotrichales;f__Erysipelotrichaceae;g__.Clostridium..innocuum.group	-0.750762	0.460673	0.104874	1	0.891943
PGP23	k__Bacteria;p__Tenericutes;c__Mollicutes;o__Mollicutes.RF39;f__uncultured.bacterium;g__uncultured.bacterium	0.629625	0.386483	0.104999	1	0.891943
PGP44	k__Bacteria;p__Firmicutes;c__Clostridia;o__Clostridiales;f__Ruminococcaceae;g__Ruminococcaceae.UCG.014	0.824936	0.506384	0.105008	1	0.891943
PGP111	k__Bacteria;p__Firmicutes;c__Clostridia;o__Clostridiales;f__Lachnospiraceae;g__Lachnospiraceae.ND3007.group	0.601013	0.368964	0.105041	1	0.891943
PGP98	k__Bacteria;p__Firmicutes;c__Clostridia;o__Clostridiales;f__Lachnospiraceae;g__Lachnospiraceae.ND3007.group	-0.643287	0.394988	0.105104	1	0.891943
PGP91	k__Bacteria;p__Synergistetes;c__Synergistia;o__Synergistales;f__Synergistaceae;g__Cloacibacillus	-0.545535	0.335026	0.105165	1	0.891943
PGP44	k__Bacteria;p__Proteobacteria;c__Alphaproteobacteria;o__Rhodospirillales;f__uncultured.Ambiguous_taxa	0.936619	0.575322	0.105238	1	0.891943
PGP10	k__Bacteria;p__Proteobacteria;c__Deltaproteobacteria;o__Desulfovibrionales;f__Desulfovibrionaceae;g__Bilophila	0.478591	0.294014	0.105282	1	0.891943
PGP56	k__Bacteria;p__Bacteroidetes;c__Bacteroidia;o__Bacteroidales;f__Barnesiellaceae;g__Coprobacter	-0.413097	0.253782	0.105286	1	0.891943
PGP57	k__Bacteria;p__Bacteroidetes;c__Bacteroidia;o__Bacteroidales;f__Barnesiellaceae;g__Coprobacter	-0.505938	0.310818	0.105286	1	0.891943
PGP71	k__Bacteria;p__Firmicutes;c__Clostridia;o__Clostridiales;f__Ruminococcaceae;g__uncultured	-0.703495	0.432309	0.105386	1	0.891943
PGP47	k__Bacteria;p__Firmicutes;c__Clostridia;o__Clostridiales;f__Lachnospiraceae;g__Hungatella	0.30065	0.184769	0.105413	1	0.891943
PGP5	k__Bacteria;p__Firmicutes;c__Negativicutes;o__Selenomonadales;f__Veillonellaceae;g__Allisonella	-0.398696	0.245037	0.10543	1	0.891943
PGP21	k__Bacteria;p__Firmicutes;c__Clostridia;o__Clostridiales;f__Ruminococcaceae;g__UBA1819	-0.309126	0.190044	0.105533	1	0.891943
PGP2	k__Bacteria;p__Firmicutes;c__Clostridia;o__Clostridiales;f__Christensenellaceae;g__Christensenellaceae.R.7.group	-0.443915	0.273001	0.105649	1	0.891943
PGP108	k__Bacteria;p__Actinobacteria;c__Coriobacteriia;o__Coriobacteriales;f__Coriobacteriaceae;g__Collinsella	0.589763	0.362738	0.105689	1	0.891943
PGP52	k__Bacteria;p__Firmicutes;c__Clostridia;o__Clostridiales;f__Lachnospiraceae;g__GCA.900066575	-0.641629	0.394668	0.105716	1	0.891943
PGP113	k__Bacteria;p__Firmicutes;c__Clostridia;o__Clostridiales;f__Lachnospiraceae;g__Anaerostipes	-0.55733	0.342982	0.105884	1	0.891943
PGP108	k__Bacteria;p__Firmicutes;c__Negativicutes;o__Selenomonadales;f__Veillonellaceae;g__Veillonella	-0.505587	0.311214	0.105967	1	0.891943
PGP39	k__Bacteria;p__Firmicutes;c__Clostridia;o__Clostridiales;f__Ruminococcaceae;g__Ruminococcus.2	0.651044	0.40088	0.10608	1	0.891943
PGP31	k__Bacteria;p__Proteobacteria;c__Gammaproteobacteria;o__Betaproteobacteriales;f__Burkholderiaceae;g__Sutterella	0.565818	0.348541	0.106218	1	0.891943
PGP72	k__Bacteria;p__Firmicutes;c__Negativicutes;o__Selenomonadales;f__Veillonellaceae;g__Megasphaera	-0.689639	0.424827	0.106229	1	0.891943
PGP2	k__Bacteria;p__Firmicutes;c__Erysipelotrichia;o__Erysipelotrichales;f__Erysipelotrichaceae;g__Turicibacter	-0.571762	0.352259	0.106273	1	0.891943
[truncated: 14,967 more rows]

## Sheet: STable_4
Supplementary Table 4. Primer sequences used in 16S rRNA gene fragment amplification
Amplicon, primer type	Primer sequence
V1V2 forward	TCGTCGGCAGCGTCAGATGTGTATAAGAGACAGNNNNNNNTCAGAGTTTGATCCTGGCTCAG
V1V2 reverse	GTCTCGTGGGCTCGGAGATGTGTATAAGAGACAGCATGCTGCCTCCCGTAGGAGT
V3V4 forward	TCGTCGGCAGCGTCAGATGTGTATAAGAGACAGNNNNNNNCCTACGGRAGGCAGCAG
V3V4 reverse	GTCTCGTGGGCTCGGAGATGTGTATAAGAGACAGGGACTACHVGGGTWTCTAAT
V5V6 forward	TCGTCGGCAGCGTCAGATGTGTATAAGAGACAGNNNNNNNAGGATTAGATACCCTGGTA
V5V6 reverse	GTCTCGTGGGCTCGGAGATGTGTATAAGAGACAGCRRCACGAGCTGACGAC

## Sheet: STable_5
Supplementary Table 5. The list of genera identified as contaminants
Family	Genus	Amplicons revealing the taxon
Bacteroidaceae	Bacteroides	V1V2, V5V6
Burkholderiaceae	Pelomonas	V1V2
Burkholderiaceae	Acidovorax	V5V6
Burkholderiaceae	Delftia	V5V6
Burkholderiaceae	Pelomonas	V5V6
Burkholderiaceae	Undibacterium	V5V6
Caulobacteraceae	unclassified	V1V2
Chitinophagaceae	Asinibacterium	V1V2
Enterobacteriaceae	Escherichia-Shigella	V1V2, V5V6
Erysipelotrichaceae	Erysipelatoclostridium	V1V2
Flavobacteriaceae	Flavobacterium	V5V6
Fusobacteriaceae	Fusobacterium	V1V2
Halomonadaceae	Halomonas	V1V2
Hymenobacteraceae	Hymenobacter	V5V6
Lachnospiraceae	Anaerostipes	V1V2
Lachnospiraceae	Blautia	V1V2
Lachnospiraceae	Fusicatenibacter	V1V2
Lachnospiraceae	Hungatella	V1V2
Lachnospiraceae	Lachnoclostridium	V1V2
Lachnospiraceae	Lachnospira	V1V2
Lachnospiraceae	Moryella	V1V2
Lachnospiraceae	[Ruminococcus] gnavus group	V1V2
Lachnospiraceae	[Ruminococcus] torques group	V1V2
Lachnospiraceae	unclassified	V1V2
Mycobacteriaceae	Mycobacterium	V5V6
Peptostreptococcaceae	Intestinibacter	V1V2
Prevotellaceae	Prevotella.9	V5V6
Propionibacteriaceae	Cutibacterium	V1V2, V5V6
Ruminococcaceae	Butyricicoccus	V1V2
Ruminococcaceae	Flavonifractor	V1V2
Ruminococcaceae	Oscillibacter	V1V2
Ruminococcaceae	UBA1819	V1V2
SC.I.84	unclassified	V5V6
Veillonellaceae	Dialister	V1V2
Veillonellaceae	Veillonella	V1V2
*Above is the list of taxa determined in negative controls (at least 10 reads corresponding to one of the amplicons). Only negative controls with at least 100x coverage depth considered.

## Sheet: STable_6
Supplementary Table 6. The description of 117 total plasma N-glycome traits.
Type of the trait	Originally measured trait of derived trait
Original code	Label of the original glycan traits
Harmonized code	Label of the harmonized glycan trait
Trait	Short name of the glycan trait
Structure	Structure of glycan in the CFG symbolic representation (http://www.functionalglycomics.org/static/consortium/Nomenclature.shtml)
Description	Full description of glycan trait
Formula	Formula used to compute the trait's value. GP = sum of GP[1..39]
Compositional transformation	Type of compositional transformation (clr - central log transformation, clr of sum in subcomposition - clr transformation in subcomposition of selected glycans, ilr - isometric log-ratio transformation)
Type of the trait	Original code	Harmonized code	Trait	Strurture	Description	Formula	Compositional transformation
Originally measured	GP1	PGP1	FA2		The percentage of FA2 in total plasma glycans	GP1 / GP	clr
Originally measured	GP2	PGP2	FA2B		The percentage of FA2B in total plasma glycans	GP2 / GP	clr
Originally measured	GP3	PGP3	A2BG1		The percentage of A2BG1 in total plasma glycans	GP3 / GP	clr
Originally measured	GP4	PGP4	FA2[6]G1		The percentage of FA2[6]G1 in total plasma glycans	GP4 / GP	clr
Originally measured	GP5	PGP5	FA2[3]G1		The percentage of FA2[3]G1 in total plasma glycans	GP5 / GP	clr
Originally measured	GP6	PGP6	FA2[6]BG1		The percentage of FA2[6]BG1 in total plasma glycans	GP6 / GP	clr
Originally measured	GP7	PGP7	M6		The percentage of M6 in total plasma glycans	GP7 / GP	clr
Originally measured	GP8	PGP8	A2G2		The percentage of A2G2 in total plasma glycans	GP8 / GP	clr
Originally measured	GP9	PGP9	A2BG2		The percentage of A2BG2 in total plasma glycans	GP9 / GP	clr
Originally measured	GP10	PGP10	FA2G2		The percentage of FA2G2 in total plasma glycans	GP10 / GP	clr
Originally measured	GP11	PGP11	FA2BG2		The percentage of FA2BG2 in total plasma glycans	GP11 / GP	clr
Originally measured	GP12	PGP12	M7 + A2G2S1		The percentage of M7+A2G2S1 in total plasma glycans	GP12 / GP	clr
Originally measured	GP13	PGP13	FA2G1S1		The percentage of FA2G1S1+FA2G1S1 in total plasma glycans	GP13 / GP	clr
Originally measured	GP14+GP15	PGP14	A2G2S1		The percentage of A2G2S1+A2G2S1 in total plasma glycans	(GP14 + GP15) / GP	clr
Originally measured	GP16	PGP15	FA2G2S1		The percentage of FA2G2S1+FA2G2S1 in total plasma glycans	GP16 / GP	clr
Originally measured	GP17	PGP16	FA2BG2S1		The percentage of FA2BG2S1+FA2BG2S1 in total plasma glycans	GP17 / GP	clr
Originally measured	GP18	PGP17	A2G2S2		The percentage of A2G2S[3,6]2+A2G2S[3,3]2 in total plasma glycans	GP18 / GP	clr
Originally measured	GP19	PGP18	M9		The percentage of M9 in total plasma glycans	GP19 / GP	clr
Originally measured	GP20+GP21	PGP19	A2G2S2		The percentage of A2G2S[3,6]2+A2G2S[6,6]2+A2G2S[3,3]2 in total plasma glycans	(GP20+GP21) / GP	clr
Originally measured	GP22	PGP20	FA2G2S2		The percentage of FA2G2S[3,6]2+FA2G2S[3,3]2+FA2G2S[6,6]2 in total plasma glycans	GP22 / GP	clr
Originally measured	GP23	PGP21	FA2BG2S2		The percentage of FA2BG2S[3,6]2+FA2BG2S[6,6]2+FA2BG2S[3,3]2 in total plasma glycans	GP23 / GP	clr
Originally measured	GP24+GP25	PGP22	A3G3S2		The percentage of A3G3S[3,6]2 in total plasma glycans	(GP24+GP25) / GP	clr
Originally measured	GP26	PGP23	A3G3S2		The percentage of A3G3S[3,3]2 in total plasma glycans	GP26 / GP	clr
Originally measured	GP27	PGP24	A3F1G3S2		The percentage of A3F1G3S2 in total plasma glycans	GP27 / GP	clr
Originally measured	GP28	PGP25	A3G3S3		The percentage of A3G3S[3,3,6]3 in total plasma glycans	GP28 / GP	clr
Originally measured	GP29	PGP26	A3G3S3		The percentage of A3G3S3 in total plasma glycans	GP29 / GP	clr
Originally measured	GP30	PGP27	A3G3S3		The percentage of A3G3S[3,3,6]3+A3G3S[3,6,6]3 in total plasma glycans	GP30 / GP	clr
Originally measured	GP31	PGP28	FA3G3S3		The percentage of FA3G3S[3,3,6]3+FA3G3S[3,6,6]3 in total plasma glycans	GP31 / GP	clr
Originally measured	GP32	PGP29	A3G3S3		The percentage of A3G3S3 in total plasma glycans	GP32 / GP	clr
Originally measured	GP33	PGP30	A3F1G3S3		The percentage of A3F1G3S3 in total plasma glycans	GP33 / GP	clr
Originally measured	GP34	PGP31	FA3G3S3		The percentage of FA3G3S3 in total plasma glycans	GP34 / GP	clr
Originally measured	GP35	PGP32	FA3F1G3S3		The percentage of FA3F1G3S3 in total plasma glycans	GP35 / GP	clr
Originally measured	GP36	PGP33	A4G4S3		The percentage of A4G4S3 in total plasma glycans	GP36 / GP	clr
Originally measured	GP37	PGP34	A4G4S4		The percentage of A4G4S[3,3,3,6]4 in total plasma glycans	GP37 / GP	clr
Originally measured	GP38	PGP35	A4G4S4		The percentage of A4G4S[3,6,6,6]4 in total plasma glycans	GP38 / GP	clr
Originally measured	GP39	PGP36	A4F1G4S4		The percentage of A4F1G4S[3,3,3,6]4 in total plasma glycans	GP39 / GP	clr
Derived trait		PGP37	FGS/(FG+FGS)		The percentage of sialylation of core-fucosylated galactosylated structures without bisecting GlcNAc in total plasma glycans	SUM(PGP13+PGP15+PGP20+PGP28+PGP31+PGP32)/SUM(PGP4+PGP5+PGP10+PGP13+PGP15+PGP20+PGP28+PGP31+PGP32)*100	clr of sum in subcomposition
Derived trait		PGP38	FBGS/(FBG+FBGS)		The percentage of sialylation of core-fucosylated galactosylated structures with bisecting GlcNAc in total plasma glycans	SUM(PGP16+PGP21)/SUM(PGP6+PGP11+PGP16+PGP21)*100	clr of sum in subcomposition
Derived trait		PGP39	FGS/(F+FG+FGS)		The percentage of sialylation of all core-fucosylated structures without bisecting GlcNAc in total plasma glycans	SUM(PGP13+PGP15+PGP20+PGP28+PGP31+PGP32)/SUM(PGP1+PGP4+PGP5+PGP10+PGP13+PGP15+PGP20+PGP28+PGP31+PGP32)*100	clr of sum in subcomposition
Derived trait		PGP40	FBGS/(FB+FBG+FBGS)		The percentage of sialylation of all core-fucosylated structures with bisecting GlcNAc in total plasma glycans	SUM(PGP16+PGP21)/SUM(PGP2+PGP6+PGP11+PGP16+PGP21)*100	clr of sum in subcomposition
Derived trait		PGP41	FG1S1/(FG1+FG1S1)		The percentage of monosialylation of core-fucosylated monogalactosylated structures without bisecting GlcNAc in total plasma glycans	PGP13/SUM(PGP4+PGP5+PGP13)*100	clr of sum in subcomposition
Derived trait		PGP42	FG2S1/(FG2+FG2S1+FG2S2)		The percentage of monosialylation of core-fucosylated digalactosylated structures without bisecting GlcNAc in total plasma glycans	PGP15/SUM(PGP10+PGP15+PGP20)*100	clr of sum in subcomposition
Derived trait		PGP43	FG2S2/(FG2+FG2S1+FG2S2)		The percentage of disialylation of core-fucosylated digalactosylated structures without bisecting GlcNAc in total plasma glycans	PGP20/SUM(PGP10+PGP15+PGP20)*100	clr of sum in subcomposition
Derived trait		PGP44	FBG2S1/(FBG2+FBG2S1+FBG2S2)		The percentage of monosialylation of core-fucosylated digalactosylated structures with bisecting GlcNAc in total plasma glycans	PGP16/SUM(PGP11+PGP16+PGP21)*100	clr of sum in subcomposition
Derived trait		PGP45	FBG2S2/(FBG2+FBG2S1+FBG2S2)		The percentage of disialylation of core-fucosylated digalactosylated structures with bisecting GlcNAc in total plasma glycans	PGP21/SUM(PGP11+PGP16+PGP21)*100	clr of sum in subcomposition
Derived trait		PGP46	FtotalS1/FtotalS2		Ratio of all fucosylated monosialylated and disialylated structures (+/- bisecting GlcNAc) in total plasma glycans	SUM(PGP13+PGP15+PGP16)/SUM(PGP20+PGP21+PGP24)	ilr
Derived trait		PGP47	FS1/FS2		Ratio of fucosylated monosialylated and disialylated structures (without bisecting GlcNAc) in total plasma glycans	SUM(PGP13+PGP15)/SUM(PGP20+PGP24)	ilr
Derived trait		PGP48	FBS1/FBS2		Ratio of fucosylated monosialylated and disialylated structures (with bisecting GlcNAc) in total plasma glycans	PGP16/PGP21	ilr
Derived trait		PGP49	FtotalS1/FtotalS3		Ratio of all core-fucosylated monosialylated and trisialylated structures (+/- bisecting GlcNAc) in total plasma glycans	SUM(PGP13+PGP15+PGP16)/SUM(PGP28+PGP31+PGP32)	ilr
Derived trait		PGP50	FS1/FS3		Ratio of core-fucosylated monosialylated and trisialylated structures (without bisecting GlcNAc) in total plasma glycans	SUM(PGP13+PGP15)/SUM(PGP28+PGP31+PGP32)	ilr
Derived trait		PGP51	FtotalS2/FtotalS3		Ratio of all core-fucosylated disialylated and trisialylated structures (+/- bisecting GlcNAc) in total plasma glycans	SUM(PGP20+PGP21)/SUM(PGP28+PGP31+PGP32)	ilr
Derived trait		PGP52	FS2/FS3		Ratio of core-fucosylated disialylated and trisialylated structures (without bisecting GlcNAc) in total plasma glycans	PGP20/SUM(PGP28+PGP31+PGP32)	ilr
Derived trait		PGP53	FBStotal/FStotal		Ratio of all core-fucosylated sialylated structures with and without bisecting GlcNAc in total plasma glycans	SUM(PGP16+PGP21)/SUM(PGP13+PGP15+PGP20+PGP28+PGP31+PGP32)	ilr
Derived trait		PGP54	FBS1/FS1		Ratio of fucosylated monosialylated structures with and without bisecting GlcNAc in total plasma glycans	PGP16/SUM(PGP13+PGP15)	ilr
Derived trait		PGP55	FBS1/(FS1+FBS1)		The incidence of bisecting GlcNAc in all fucosylated monosialylated structures in total plasma glycans	PGP16/SUM(PGP13+PGP15+PGP16)	clr of sum in subcomposition
Derived trait		PGP56	FBS2/FS2		Ratio of fucosylated disialylated structures with and without bisecting GlcNAc in total plasma glycans	PGP21/SUM(PGP20+PGP24)	ilr
Derived trait		PGP57	FBS2/(FS2+FBS2)		The incidence of bisecting GlcNAc in all fucosylated disialylated structures in total plasma glycans	PGP21/SUM(PGP20+PGP21+PGP24)	clr of sum in subcomposition
Derived trait		PGP58	FA2n		The percentage of FA2 in total neutral plasma glycans (GPn)	PGP1/SUM(PGP1+PGP2+PGP3+PGP4+PGP5+PGP6+PGP7+PGP8+PGP9+PGP10+PGP11+1/2*PGP12+PGP18) * 100	clr of sum in subcomposition
Derived trait		PGP59	FA2Bn		The percentage of FA2B in total neutral plasma glycans (GPn)	PGP2/SUM(PGP1+PGP2+PGP3+PGP4+PGP5+PGP6+PGP7+PGP8+PGP9+PGP10+PGP11+1/2*PGP12+PGP18) * 100	clr of sum in subcomposition
Derived trait		PGP60	A2BG1n		The percentage of A2BG1 in total neutral plasma glycans (GPn)	PGP3/SUM(PGP1+PGP2+PGP3+PGP4+PGP5+PGP6+PGP7+PGP8+PGP9+PGP10+PGP11+1/2*PGP12+PGP18) * 100	clr of sum in subcomposition
Derived trait		PGP61	FA2[6]G1n		The percentage of FA2[6]G1 in total neutral plasma glycans (GPn)	PGP4/SUM(PGP1+PGP2+PGP3+PGP4+PGP5+PGP6+PGP7+PGP8+PGP9+PGP10+PGP11+1/2*PGP12+PGP18) * 100	clr of sum in subcomposition
Derived trait		PGP62	FA2[3]G1n		The percentage of FA2[3]G1 in total neutral plasma glycans (GPn)	PGP5/SUM(PGP1+PGP2+PGP3+PGP4+PGP5+PGP6+PGP7+PGP8+PGP9+PGP10+PGP11+1/2*PGP12+PGP18) * 100	clr of sum in subcomposition
Derived trait		PGP63	FA2[6]BG1n		The percentage of FA2[6]BG1 in total neutral plasma glycans (GPn)	PGP6/SUM(PGP1+PGP2+PGP3+PGP4+PGP5+PGP6+PGP7+PGP8+PGP9+PGP10+PGP11+1/2*PGP12+PGP18) * 100	clr of sum in subcomposition
Derived trait		PGP64	M6		The percentage of M6 in total neutral plasma glycans (GPn)	PGP7/SUM(PGP1+PGP2+PGP3+PGP4+PGP5+PGP6+PGP7+PGP8+PGP9+PGP10+PGP11+1/2*PGP12+PGP18) * 100	clr of sum in subcomposition
Derived trait		PGP65	A2G2n		The percentage of A2G2 in total neutral plasma glycans (GPn)	PGP8/SUM(PGP1+PGP2+PGP3+PGP4+PGP5+PGP6+PGP7+PGP8+PGP9+PGP10+PGP11+1/2*PGP12+PGP18) * 100	clr of sum in subcomposition
Derived trait		PGP66	A2BG2n		The percentage of A2BG2 in total neutral plasma glycans (GPn)	PGP9/SUM(PGP1+PGP2+PGP3+PGP4+PGP5+PGP6+PGP7+PGP8+PGP9+PGP10+PGP11+1/2*PGP12+PGP18) * 100	clr of sum in subcomposition
Derived trait		PGP67	FA2G2n		The percentage of FA2G2 in total neutral plasma glycans (GPn)	PGP10/SUM(PGP1+PGP2+PGP3+PGP4+PGP5+PGP6+PGP7+PGP8+PGP9+PGP10+PGP11+1/2*PGP12+PGP18) * 100	clr of sum in subcomposition
Derived trait		PGP68	FA2BG2n		The percentage of FA2BG2 in total neutral plasma glycans (GPn)	PGP11/SUM(PGP1+PGP2+PGP3+PGP4+PGP5+PGP6+PGP7+PGP8+PGP9+PGP10+PGP11+1/2*PGP12+PGP18) * 100	clr of sum in subcomposition
Derived trait		PGP69	M9n		The percentage of M9 in total neutral plasma glycans (GPn)	PGP18/SUM(PGP1+PGP2+PGP3+PGP4+PGP5+PGP6+PGP7+PGP8+PGP9+PGP10+PGP11+1/2*PGP12+PGP18) * 100	clr of sum in subcomposition
Derived trait		PGP70	G0n		The percentage of agalactosylated structures in total neutral plasma glycans	SUM(PGP1+PGP2+PGP7+1/2*PGP12+PGP18)/SUM(PGP1+PGP2+PGP3+PGP4+PGP5+PGP6+PGP7+PGP8+PGP9+PGP10+PGP11+1/2*PGP12+PGP18) * 100	clr of sum in subcomposition
Derived trait		PGP71	G1n		The percentage of monogalactosylated structures in total neutral plasma glycans	SUM(PGP3+PGP4+PGP5+PGP6)/SUM(PGP1+PGP2+PGP3+PGP4+PGP5+PGP6+PGP7+PGP8+PGP9+PGP10+PGP11+1/2*PGP12+PGP18) * 100	clr of sum in subcomposition
Derived trait		PGP72	G2n		The percentage of digalactosylated structures in total neutral plasma glycans	SUM(PGP8+PGP9+PGP10+PGP11)/SUM(PGP1+PGP2+PGP3+PGP4+PGP5+PGP6+PGP7+PGP8+PGP9+PGP10+PGP11+1/2*PGP12+PGP18) * 100	clr of sum in subcomposition
Derived trait		PGP73	Fn total		The percentage of all fucosylated structures (+/- bisecting GlcNAc) in total neutral plasma glycans	SUM(PGP1+PGP2+PGP4+PGP5+PGP6+PGP10+PGP11)/SUM(PGP1+PGP2+PGP3+PGP4+PGP5+PGP6+PGP7+PGP8+PGP9+PGP10+PGP11+1/2*PGP12+PGP18) * 100	clr of sum in subcomposition
Derived trait		PGP74	FG1n total/G1n		The percentage of fucosylation of monogalactosylated structures in total neutral plasma glycans	SUM(PGP4+PGP5+PGP6)/SUM(PGP3+PGP4+PGP5+PGP6) * 100	clr of sum in subcomposition
Derived trait		PGP75	FG2n total /G2n		The percentage of fucosylation of digalactosylated structures in total neutral plasma glycans	SUM(PGP10+PGP11)/SUM(PGP8+PGP9+PGP10+PGP11) * 100	clr of sum in subcomposition
Derived trait		PGP76	Fn		The percentage of fucosylated structures (without bisecting GlcNAc) in total neutral plasma glycans	SUM(PGP1+PGP4+PGP5+PGP10)/SUM(PGP1+PGP2+PGP3+PGP4+PGP5+PGP6+PGP7+PGP8+PGP9+PGP10+PGP11+1/2*PGP12+PGP18) * 100	clr of sum in subcomposition
Derived trait		PGP77	FG0n/G0n		The percentage of fucosylation of agalactosylated structures (without bisecting GlcNAc) in total neutral plasma glycans	PGP1/SUM(PGP1+PGP2+PGP7+1/2*PGP12+PGP18) * 100	clr of sum in subcomposition
Derived trait		PGP78	FG1n/G1n		The percentage of fucosylation of monogalactosylated structures (without bisecting GlcNAc) in total neutral plasma glycans	SUM(PGP4+PGP5)/SUM(PGP3+PGP4+PGP5+PGP6) * 100	clr of sum in subcomposition
Derived trait		PGP79	FG2n/G2n		The percentage of fucosylation of digalactosylated structures (without bisecting GlcNAc) in total neutral plasma glycans	PGP10/SUM(PGP8+PGP9+PGP10+PGP11) * 100	clr of sum in subcomposition
Derived trait		PGP80	FBn		The percentage of fucosylated structures (with bisecting GlcNAc) in total neutral plasma glycans	SUM(PGP2+PGP6+PGP11)/SUM(PGP1+PGP2+PGP3+PGP4+PGP5+PGP6+PGP7+PGP8+PGP9+PGP10+PGP11+1/2*PGP12+PGP18) * 100	clr of sum in subcomposition
Derived trait		PGP81	FBG0n/G0n		The percentage of fucosylation of agalactosylated structures (with bisecting GlcNAc) in total neutral plasma glycans	PGP2/SUM(PGP1+PGP2+PGP7+1/2*PGP12+PGP18) * 100	clr of sum in subcomposition
Derived trait		PGP82	FBG1n/G1n		The percentage of fucosylation of monogalactosylated structures (with bisecting GlcNAc) in total neutral plasma glycans	PGP6/SUM(PGP3+PGP4+PGP5+PGP6) * 100	clr of sum in subcomposition
Derived trait		PGP83	FBG2n/G2n		The percentage of fucosylation of digalactosylated structures (with bisecting GlcNAc) in total neutral plasma glycans	PGP11/SUM(PGP8+PGP9+PGP10+PGP11) * 100	clr of sum in subcomposition
Derived trait		PGP84	FBn/Fn		Ratio of fucosylated structures with and without bisecting GlcNAc in total neutral plasma glycans	SUM(PGP2+PGP6+PGP11)/SUM(PGP1+PGP4+PGP5+PGP10)	ilr
Derived trait		PGP85	FBn/Fn total		The incidence of bisecting GlcNAc in all fucosylated structures in total neutral plasma glycans	SUM(PGP2+PGP6+PGP11)/SUM(PGP1+PGP2+PGP4+PGP5+PGP6+PGP10+PGP11) * 100	clr of sum in subcomposition
Derived trait		PGP86	Fn/(Bn+FBn)		Ratio of fucosylated non-bisecting GlcNAc structures and all structures with bisecting GlcNAc in total neutral plasma glycans	SUM(PGP1+PGP4+PGP5+PGP10)/SUM(PGP2+PGP3+PGP6+PGP9+PGP11)	ilr
Derived trait		PGP87	Bn/(Fn+FBn)		Ratio of afucosylated structures with bisecting GlcNAc and all fucosylated structures (+/- bisecting GlcNAc) in total neutral plasma glycans	SUM(PGP3+PGP9)/SUM(PGP1+PGP2+PGP4+PGP5+PGP6+PGP10+PGP11)	ilr
Derived trait		PGP88	FBG2n/FG2n		Ratio of fucosylated digalactosylated structures with and without bisecting GlcNAc in total neutral plasma glycans	PGP11/PGP10	ilr
Derived trait		PGP89	FBG2n /(FG2n+FBG2n )		The incidence of bisecting GlcNAc in all fucosylated digalactosylated structures in total neutral plasma glycans	PGP11/SUM(PGP10+PGP11) * 100	clr of sum in subcomposition
Derived trait		PGP90	FG2n/(BG2n+FBG2n)		Ratio of fucosylated digalactosylated non-bisecting GlcNAc structures and all digalactosylated structures with bisecting GlcNAc in total neutral plasma glycans	PGP10/SUM(PGP9+PGP11)	ilr
Derived trait		PGP91	BG2n/(FG2n+FBG2n)		Ratio of afucosylated digalactosylated structures with bisecting GlcNAc and all fucosylated digalactosylated structures (+/- bisecting GlcNAc) in total neutral plasma glycans	PGP9/SUM(PGP10+PGP11)	ilr
Derived trait		PGP92	FUC-A		The percentage of antennary fucosylated structures in total plasma glycome	PGP24+PGP30+PGP32+PGP36	clr of sum in whole composition
Derived trait		PGP93	FUC-C		The percentage of core fucosylated structures in total plasma glycome	PGP1+PGP2+PGP4+PGP5+PGP6+PGP10+PGP11+PGP13+PGP15+PGP16+PGP20+PGP21+PGP28+PGP31+PGP32	clr of sum in whole composition
Derived trait		PGP94	S0total		The percentage of neutral glycan structures in total plasma glycome	PGP1+PGP2+PGP3+PGP4+PGP5+PGP6+PGP7+PGP8+PGP9+PGP10+PGP11+1/2*PGP12+PGP18	clr of sum in whole composition
Derived trait		PGP95	S1total		the percentage of monosyalated structures in total plasma glycome	1/2*PGP12+PGP13+PGP14+PGP15+PGP16	clr of sum in whole composition
Derived trait		PGP96	S2total		the percentage of bisyalated structures in total plasma glycome	PGP17+PGP19+PGP20+PGP21+PGP22+PGP23+PGP24	clr of sum in whole composition
Derived trait		PGP97	S3total		the percentage of trisyalated structures in total plasma glycome	PGP25+PGP26+PGP27+PGP28+PGP29+PGP30+PGP31+PGP32+PGP33	clr of sum in whole composition
Derived trait		PGP98	S4total		the percentage of tetrasyalated structures in total plasma glycome	PGP34+PGP35+PGP36	clr of sum in whole composition
Derived trait		PGP99	G0total		The percentage of agalactosylated structures in total plasma glycans	PGP1+PGP2+PGP7+1/2*PGP12+PGP18	clr of sum in whole composition
Derived trait		PGP100	G1total		The percentage of monogalactosylated structures in total plasma glycans	PGP3+PGP4+PGP5+PGP6+PGP13	clr of sum in whole composition
Derived trait		PGP101	G2total		The percentage of digalactosylated structures in total plasma glycans	PGP8+PGP9+PGP10+PGP11+1/2*PGP12+PGP14+PGP15+PGP16+PGP17+PGP19+PGP20+PGP21	clr of sum in whole composition
Derived trait		PGP102	G3total		The percentage of trigalactosylated structures in total plasma glycans	PGP22+PGP23+PGP24+PGP25+PGP26+PGP27+PGP28+PGP29+PGP30+PGP31+PGP32	clr of sum in whole composition
Derived trait		PGP103	G4total		The percentage of tetragalactosylated structures in total plasma glycans	PGP33+PGP34+PGP35+PGP36	clr of sum in whole composition
Derived trait		PGP104	A2total		The percentage of biantennary structures in total plasma glycans	PGP1+PGP2+PGP3+PGP4+PGP5+PGP6+PGP8+PGP9+PGP10+PGP11+1/2*PGP12+PGP13+PGP14+PGP15+PGP16+PGP17+PGP19+PGP20+PGP21	clr of sum in whole composition
Derived trait		PGP105	A3total		The percentage of triantennary structures in total plasma glycans	PGP22+PGP23+PGP24+PGP25+PGP26+PGP27+PGP28+PGP29+PGP30+PGP31+PGP32	clr of sum in whole composition
Derived trait		PGP106	A4total		The percentage of tetraantenary structures in total plasma glycans	PGP33+PGP34+PGP35+PGP36	clr of sum in whole composition
Derived trait		PGP107	Mtotal		The percentage of high-mannose structures in total plasma glycans	PGP7+1/2*PGP12+PGP18	clr of sum in whole composition
Derived trait		PGP108	Btotal		The percentage of glycan structures with bisecting GlcNAc in total plasma glycans	PGP2+PGP3+PGP6+PGP9+PGP11+PGP16+PGP21	clr of sum in whole composition
Derived trait		PGP109	G3S2/G3S3		Ratio of disialylated and trisialylated trigalactosylated structures in total plasma glycans	SUM(PGP22+PGP23+PGP24)/SUM(PGP25+PGP26+PGP27+PGP28+PGP29+PGP30+PGP31+PGP32)	ilr
Derived trait		PGP110	G4S3/G4S4		Ratio of trisialylated and tetrasialylated tetragalactosylated structures in total plasma glycans	PGP33/SUM(PGP34+PGP35+PGP36)	ilr
Derived trait		PGP111	FG3/G3total		The percentage of core-fucosylation of trigalactosylated structures in total plasma glycans	SUM(PGP28+PGP31+PGP32)/SUM(PGP22+PGP23+PGP24+PGP25+PGP26+PGP27+PGP28+PGP29+PGP30+PGP31+PGP32)*100	clr of sum in subcomposition
Derived trait		PGP112	G3Fa/G3total		The percentage of antennary-fucosylation of trigalactosylated structures in total plasma glycans	SUM(PGP24+PGP30+PGP32)/SUM(PGP22+PGP23+PGP24+PGP25+PGP26+PGP27+PGP28+PGP29+PGP30+PGP31+PGP32)*100	clr of sum in subcomposition
Derived trait		PGP113	G4Fa/G4total		The percentage of antennary-fucosylation of tetragalactosylated structures in total plasma glycans	PGP36/SUM(PGP33+PGP34+PGP35+PGP36)*100	clr of sum in subcomposition
Derived trait		PGP114	M7n		The percentage of M7 in total neutral plasma glycans (GPn)	1/2*PGP12/SUM(PGP1+PGP2+PGP3+PGP4+PGP5+PGP6+PGP7+PGP8+PGP9+PGP10+PGP11+1/2*PGP12+PGP18) * 100	clr of sum in subcomposition
Derived trait		PGP115	Stotal		The percentage of syalated structures in total plasma glycome	1/2 * PGP12 + PGP13 + PGP14 + PGP15 + PGP16 + PGP17 + PGP19 + PGP20 + PGP21 + PGP22 + PGP23 + PGP24 + PGP25 + PGP26 + PGP27 + PGP28 + PGP29 + PGP30 + PGP31 + PGP32 + PGP33 + PGP34 + PGP35 + PGP36	clr of sum in whole composition
Derived trait		PGP116	Gtotal		The percentage of galactosylated structures in total plasma glycans	PGP3 + PGP4 + PGP5 + PGP6 + PGP8 + PGP9 + PGP10 + PGP11 +1/2 * PGP12 + PGP13 + PGP14 + PGP15 + PGP16 + PGP17 + PGP19 + PGP20 + PGP21 + PGP22 + PGP23 + PGP24 + PGP25 + PGP26 + PGP27 + PGP28 + PGP29 + PGP30 + PGP31 + PGP32 + PGP33 + PGP34 + PGP35 + PGP36	clr
Derived trait		PGP117	Gntotal		The percentage of galactosylated structures in total neutral plasma glycans	PGP3 + PGP4 + PGP5 + PGP6 + PGP8 + PGP9 + PGP10 + PGP11	clr of sum in whole composition

## Sheet: STable_7
Supplementary Table 7. Associations between gut bacteria abundances on family level and plasma glycans levels
glycan	Family	beta	beta SE	raw.p	sidak.p	fdr
PGP100	k__Bacteria; p__Bacteroidetes; c__Bacteroidia; o__Bacteroidales; f__Tannerellaceae	-1.68831	0.335283	1.13134e-06	0.00452416	0.0120454
PGP94	k__Bacteria; p__Bacteroidetes; c__Bacteroidia; o__Bacteroidales; f__Tannerellaceae	-1.76665	0.372369	4.18547e-06	0.0166355	0.0184829
PGP5	k__Bacteria; p__Bacteroidetes; c__Bacteroidia; o__Bacteroidales; f__Tannerellaceae	-1.23423	0.26291	5.20791e-06	0.020657	0.0184829
PGP117	k__Bacteria; p__Bacteroidetes; c__Bacteroidia; o__Bacteroidales; f__Tannerellaceae	-1.58702	0.358755	1.65786e-05	0.064288	0.044128
PGP4	k__Bacteria; p__Bacteroidetes; c__Bacteroidia; o__Bacteroidales; f__Tannerellaceae	-1.3973	0.322543	2.42474e-05	0.0926116	0.0516324
PGP13	k__Bacteria; p__Bacteroidetes; c__Bacteroidia; o__Bacteroidales; f__Tannerellaceae	-1.3234	0.318585	4.99679e-05	0.181496	0.0789257
PGP37	k__Bacteria; p__Bacteroidetes; c__Bacteroidia; o__Bacteroidales; f__Tannerellaceae	1.90183	0.458877	5.18906e-05	0.187779	0.0789257
PGP110	k__Bacteria; p__Actinobacteria; c__Coriobacteriia; o__Coriobacteriales; f__Atopobiaceae	2.68058	0.6681	8.74108e-05	0.295564	0.116333
PGP39	k__Bacteria; p__Bacteroidetes; c__Bacteroidia; o__Bacteroidales; f__Tannerellaceae	1.57985	0.402852	0.000124018	0.391705	0.146385
PGP101	k__Bacteria; p__Proteobacteria; c__Alphaproteobacteria; o__Rhizobiales; f__Beijerinckiaceae	-2.56581	0.67128	0.000180798	0.515532	0.146385
PGP115	k__Bacteria; p__Bacteroidetes; c__Bacteroidia; o__Bacteroidales; f__Tannerellaceae	1.6877	0.443713	0.000193917	0.540351	0.146385
PGP47	k__Bacteria; p__Firmicutes; c__Bacilli; o__Lactobacillales; f__Carnobacteriaceae	-0.892393	0.234629	0.000194035	0.54057	0.146385
PGP99	k__Bacteria; p__Proteobacteria; c__Deltaproteobacteria; o__Myxococcales; f__BIrii41	1.54925	0.408411	0.000201467	0.554055	0.146385
PGP95	k__Bacteria; p__Proteobacteria; c__Alphaproteobacteria; o__Rhizobiales; f__Beijerinckiaceae	-2.74532	0.725263	0.000207641	0.564958	0.146385
PGP71	k__Bacteria; p__Bacteroidetes; c__Bacteroidia; o__Bacteroidales; f__Tannerellaceae	-1.78817	0.475454	0.000227295	0.597919	0.146385
PGP50	k__Bacteria; p__Bacteroidetes; c__Bacteroidia; o__Bacteroidales; f__Tannerellaceae	-0.810652	0.215557	0.00022749	0.598233	0.146385
PGP93	k__Bacteria; p__Bacteroidetes; c__Bacteroidia; o__Bacteroidales; f__Tannerellaceae	-1.44839	0.385883	0.000233733	0.608163	0.146385
PGP29	k__Bacteria; p__Bacteroidetes; c__Bacteroidia; o__Bacteroidales; f__Tannerellaceae	1.12971	0.303871	0.000266676	0.656642	0.157739
PGP104	k__Bacteria; p__Bacteroidetes; c__Bacteroidia; o__Bacteroidales; f__Tannerellaceae	-1.98124	0.54231	0.000337449	0.741465	0.189096
PGP116	k__Bacteria; p__Proteobacteria; c__Deltaproteobacteria; o__Myxococcales; f__BIrii41	-2.203	0.612427	0.00041328	0.809246	0.219184
PGP97	k__Bacteria; p__Bacteroidetes; c__Bacteroidia; o__Bacteroidales; f__Tannerellaceae	1.43784	0.402016	0.000444927	0.831979	0.219184
PGP76	k__Bacteria; p__Bacteroidetes; c__Bacteroidia; o__Bacteroidales; f__Tannerellaceae	-1.35738	0.380048	0.000452901	0.837266	0.219184
PGP46	k__Bacteria; p__Firmicutes; c__Bacilli; o__Lactobacillales; f__Carnobacteriaceae	-0.877438	0.247233	0.000490795	0.860207	0.227195
PGP102	k__Bacteria; p__Bacteroidetes; c__Bacteroidia; o__Bacteroidales; f__Tannerellaceae	1.3204	0.384298	0.000730058	0.94645	0.292606
PGP105	k__Bacteria; p__Bacteroidetes; c__Bacteroidia; o__Bacteroidales; f__Tannerellaceae	1.3204	0.384298	0.000730058	0.94645	0.292606
PGP35	k__Bacteria; p__Bacteroidetes; c__Bacteroidia; o__Bacteroidales; f__Tannerellaceae	1.49988	0.437052	0.000740405	0.948627	0.292606
PGP62	k__Bacteria; p__Bacteroidetes; c__Bacteroidia; o__Bacteroidales; f__Tannerellaceae	-1.07604	0.313605	0.000742026	0.94896	0.292606
PGP73	k__Bacteria; p__Bacteroidetes; c__Bacteroidia; o__Bacteroidales; f__Tannerellaceae	-1.37838	0.406749	0.000858857	0.968056	0.32658
PGP10	k__Bacteria; p__Tenericutes; c__Mollicutes; o__Anaeroplasmatales; f__Anaeroplasmataceae	-0.997874	0.300795	0.00109473	0.9876	0.391437
PGP1	k__Bacteria; p__Proteobacteria; c__Deltaproteobacteria; o__Myxococcales; f__BIrii41	0.804218	0.242582	0.00110295	0.988003	0.391437
PGP94	k__Bacteria; p__Proteobacteria; c__Deltaproteobacteria; o__Myxococcales; f__BIrii41	1.32732	0.413949	0.00158462	0.998264	0.544241
PGP1	k__Bacteria; p__Bacteroidetes; c__Bacteroidia; o__Bacteroidales; f__Tannerellaceae	-0.717449	0.225479	0.00171779	0.998983	0.57154
PGP14	k__Bacteria; p__Firmicutes; c__Bacilli; o__Lactobacillales; f__Enterococcaceae	-2.02066	0.639276	0.00183978	0.999377	0.579921
PGP24	k__Bacteria; p__Firmicutes; c__Bacilli; o__Lactobacillales; f__Carnobacteriaceae	0.558729	0.176878	0.00185191	0.999406	0.579921
PGP10	k__Bacteria; p__Proteobacteria; c__Gammaproteobacteria; o__Pasteurellales; f__Pasteurellaceae	0.680173	0.216653	0.0019721	0.999634	0.599911
PGP29	k__Bacteria; p__Firmicutes; c__Bacilli; o__Lactobacillales; f__Carnobacteriaceae	0.87959	0.281602	0.00207627	0.999759	0.607155
PGP99	k__Bacteria; p__Bacteroidetes; c__Bacteroidia; o__Bacteroidales; f__Tannerellaceae	-1.18927	0.383407	0.00222622	0.999868	0.607155
PGP20	k__Bacteria; p__Firmicutes; c__Erysipelotrichia; o__Erysipelotrichales; f__Erysipelotrichaceae.Ambiguous_taxa	1.11962	0.361175	0.00223978	0.999875	0.607155
PGP70	k__Bacteria; p__Firmicutes; c__Bacilli; o__Lactobacillales.__	1.40286	0.452865	0.00225566	0.999883	0.607155
PGP38	k__Bacteria; p__Bacteroidetes; c__Bacteroidia; o__Bacteroidales.__	-1.43512	0.463801	0.00228104	0.999894	0.607155
PGP30	k__Bacteria; p__Firmicutes; c__Bacilli; o__Lactobacillales; f__Carnobacteriaceae	0.526829	0.17154	0.00245549	0.999947	0.631328
PGP15	k__Bacteria; p__Proteobacteria; c__Gammaproteobacteria; o__Pasteurellales; f__Pasteurellaceae	0.948242	0.309203	0.00249045	0.999954	0.631328
PGP10	k__Bacteria; p__Bacteroidetes; c__Bacteroidia; o__Bacteroidales; f__Tannerellaceae	-0.940805	0.308545	0.00263322	0.999974	0.643743
PGP32	k__Bacteria; p__Firmicutes; c__Bacilli; o__Lactobacillales; f__Carnobacteriaceae	0.6332	0.208842	0.0027804	0.999986	0.643743
PGP45	k__Bacteria; p__Bacteroidetes; c__Bacteroidia; o__Bacteroidales.__	-1.08504	0.358354	0.00281663	0.999988	0.643743
PGP102	k__Bacteria; p__Proteobacteria; c__Alphaproteobacteria; o__Sphingomonadales; f__Sphingomonadaceae	1.24974	0.413378	0.00285788	0.99999	0.643743
PGP105	k__Bacteria; p__Proteobacteria; c__Alphaproteobacteria; o__Sphingomonadales; f__Sphingomonadaceae	1.24974	0.413378	0.00285788	0.99999	0.643743
PGP62	k__Bacteria; p__Firmicutes; c__Clostridia; o__Clostridiales; f__Clostridiales.vadinBB60.group.Ambiguous_taxa	0.944645	0.312969	0.00290219	0.999991	0.643743
PGP23	k__Bacteria; p__Proteobacteria; c__Alphaproteobacteria; o__Sphingomonadales; f__Sphingomonadaceae	1.19297	0.400548	0.00328868	0.999998	0.667076
PGP5	k__Bacteria; p__Proteobacteria; c__Deltaproteobacteria; o__Myxococcales; f__BIrii41	0.868336	0.29307	0.00345027	0.999999	0.667076
PGP66	k__Bacteria; p__Firmicutes; c__Bacilli; o__Lactobacillales; f__Leuconostocaceae	1.32151	0.446971	0.00351832	0.999999	0.667076
PGP92	k__Bacteria; p__Firmicutes; c__Bacilli; o__Lactobacillales; f__Carnobacteriaceae	0.535834	0.181351	0.00353924	0.999999	0.667076
PGP41	k__Bacteria; p__Firmicutes; c__Clostridia; o__Clostridiales; f__Family.XIII	-2.06084	0.697535	0.00354158	0.999999	0.667076
PGP67	k__Bacteria; p__Tenericutes; c__Mollicutes; o__Anaeroplasmatales; f__Anaeroplasmataceae	-1.03608	0.350844	0.00355654	0.999999	0.667076
PGP87	k__Bacteria; p__Firmicutes; c__Bacilli; o__Lactobacillales; f__Leuconostocaceae	0.686108	0.232858	0.00363011	1	0.667076
PGP39	k__Bacteria; p__Proteobacteria; c__Deltaproteobacteria; o__Myxococcales; f__BIrii41	-1.30157	0.441866	0.00363954	1	0.667076
PGP49	k__Bacteria; p__Bacteroidetes; c__Bacteroidia; o__Bacteroidales; f__Tannerellaceae	-0.543399	0.185184	0.00376796	1	0.667076
PGP110	k__Bacteria; p__Cyanobacteria; c__Melainabacteria; o__Gastranaerophilales.Ambiguous_taxa.Ambiguous_taxa	1.98181	0.676191	0.00380915	1	0.667076
PGP4	k__Bacteria; p__Actinobacteria; c__Actinobacteria; o__Frankiales; f__Nakamurellaceae	-1.03122	0.35268	0.00389048	1	0.667076
PGP97	k__Bacteria; p__Proteobacteria; c__Alphaproteobacteria; o__Sphingomonadales; f__Sphingomonadaceae	1.26616	0.434243	0.00398911	1	0.667076
PGP103	k__Bacteria; p__Bacteroidetes; c__Bacteroidia; o__Bacteroidales; f__Tannerellaceae	1.23102	0.42255	0.00401956	1	0.667076
PGP106	k__Bacteria; p__Bacteroidetes; c__Bacteroidia; o__Bacteroidales; f__Tannerellaceae	1.23102	0.42255	0.00401956	1	0.667076
PGP85	k__Bacteria; p__Actinobacteria; c__Actinobacteria; o__Frankiales; f__Nakamurellaceae	1.34093	0.460338	0.00402419	1	0.667076
PGP84	k__Bacteria; p__Bacteroidetes; c__Bacteroidia; o__Bacteroidales; f__Tannerellaceae	0.782877	0.268939	0.00404821	1	0.667076
PGP12	k__Bacteria; p__Proteobacteria; c__Alphaproteobacteria; o__Rhizobiales; f__Beijerinckiaceae	-1.5469	0.53232	0.00411079	1	0.667076
PGP4	k__Bacteria; p__Proteobacteria; c__Gammaproteobacteria; o__Pasteurellales; f__Pasteurellaceae	0.676113	0.23282	0.00413515	1	0.667076
PGP61	k__Bacteria; p__Actinobacteria; c__Actinobacteria; o__Frankiales; f__Nakamurellaceae	-1.2794	0.441551	0.00421804	1	0.670291
PGP117	k__Bacteria; p__Proteobacteria; c__Gammaproteobacteria; o__Pasteurellales; f__Pasteurellaceae	0.749602	0.259532	0.00433815	1	0.678493
PGP107	k__Bacteria; p__Bacteroidetes; c__Bacteroidia; o__Bacteroidales; f__Marinifilaceae	-1.71875	0.595993	0.00439711	1	0.678493
PGP12	k__Bacteria; p__Firmicutes; c__Clostridia; o__Clostridiales; f__Clostridiales.vadinBB60.group.Ambiguous_taxa	-1.56412	0.544651	0.00456084	1	0.693704
PGP47	k__Bacteria; p__Bacteroidetes; c__Bacteroidia; o__Bacteroidales; f__Tannerellaceae	-0.740757	0.260019	0.00488749	1	0.732391
PGP98	k__Bacteria; p__Bacteroidetes; c__Bacteroidia; o__Bacteroidales; f__Tannerellaceae	1.19175	0.419516	0.00500767	1	0.732391
PGP86	k__Bacteria; p__Bacteroidetes; c__Bacteroidia; o__Bacteroidales; f__Tannerellaceae	-0.611268	0.215701	0.00511237	1	0.732391
PGP5	k__Bacteria; p__Firmicutes; c__Clostridia; o__Clostridiales; f__Clostridiales.vadinBB60.group.Ambiguous_taxa	0.764876	0.269924	0.00511533	1	0.732391
PGP67	k__Bacteria; p__Bacteroidetes; c__Bacteroidia; o__Cytophagales; f__Hymenobacteraceae	-1.02342	0.36228	0.00525082	1	0.732391
PGP61	k__Bacteria; p__Bacteroidetes; c__Bacteroidia; o__Bacteroidales; f__Tannerellaceae	-1.17166	0.414847	0.00526065	1	0.732391
PGP77	k__Bacteria; p__Bacteroidetes; c__Bacteroidia; o__Bacteroidales; f__Tannerellaceae	-0.802149	0.284597	0.00535214	1	0.732391
PGP86	k__Bacteria; p__Actinobacteria; c__Actinobacteria; o__Frankiales; f__Nakamurellaceae	-0.647096	0.2299	0.00541418	1	0.732391
PGP114	k__Bacteria; p__Firmicutes; c__Clostridia; o__Clostridiales; f__Lachnospiraceae	1.32765	0.471898	0.00543429	1	0.732391
PGP17	k__Bacteria; p__Actinobacteria; c__Coriobacteriia; o__Coriobacteriales; f__Atopobiaceae	-1.28708	0.460429	0.00573387	1	0.737328
PGP29	k__Bacteria; p__Proteobacteria; c__Alphaproteobacteria; o__Sphingomonadales; f__Sphingomonadaceae	0.919924	0.329702	0.00582317	1	0.737328
PGP18	k__Bacteria; p__Tenericutes; c__Mollicutes; o__Mollicutes.RF39; f__uncultured.bacterium	-1.64339	0.589059	0.00582854	1	0.737328
PGP74	k__Bacteria; p__Firmicutes; c__Clostridia; o__Clostridiales; f__Christensenellaceae	0.940417	0.337787	0.00592951	1	0.737328
PGP84	k__Bacteria; p__Actinobacteria; c__Actinobacteria; o__Frankiales; f__Nakamurellaceae	0.797745	0.287126	0.0060297	1	0.737328
PGP15	k__Bacteria; p__Firmicutes; c__Negativicutes; o__Selenomonadales; f__Acidaminococcaceae	1.26369	0.454911	0.00603842	1	0.737328
PGP31	k__Bacteria; p__Bacteroidetes; c__Bacteroidia; o__Bacteroidales; f__Tannerellaceae	0.972836	0.350355	0.0060594	1	0.737328
PGP9	k__Bacteria; p__Firmicutes; c__Bacilli; o__Lactobacillales; f__Leuconostocaceae	0.951568	0.342902	0.00608927	1	0.737328
PGP40	k__Bacteria; p__Bacteroidetes; c__Bacteroidia; o__Bacteroidales.__	-1.06372	0.383353	0.00609419	1	0.737328
PGP65	k__Bacteria; p__Firmicutes; c__Clostridia; o__Clostridiales; f__Clostridiaceae.1	0.901408	0.325353	0.00617048	1	0.73817
PGP59	k__Bacteria; p__Firmicutes; c__Bacilli; o__Lactobacillales.__	1.30282	0.471238	0.00627809	1	0.742698
PGP72	k__Bacteria; p__Bacteroidetes; c__Bacteroidia; o__Cytophagales; f__Hymenobacteraceae	-1.22878	0.446142	0.00647376	1	0.743666
PGP78	k__Bacteria; p__Firmicutes; c__Clostridia; o__Clostridiales; f__Christensenellaceae	0.942789	0.34286	0.00655869	1	0.743666
PGP58	k__Bacteria; p__Proteobacteria; c__Deltaproteobacteria; o__Myxococcales; f__BIrii41	0.766301	0.278759	0.00657427	1	0.743666
PGP49	k__Bacteria; p__Actinobacteria; c__Coriobacteriia; o__Coriobacteriales; f__Coriobacteriaceae	0.471596	0.171573	0.00658037	1	0.743666
PGP72	k__Bacteria; p__Tenericutes; c__Mollicutes; o__Anaeroplasmatales; f__Anaeroplasmataceae	-1.18623	0.432982	0.00675545	1	0.743666
PGP15	k__Bacteria; p__Tenericutes; c__Mollicutes; o__Anaeroplasmatales; f__Anaeroplasmataceae	-1.17823	0.432795	0.00710494	1	0.743666
PGP85	k__Bacteria; p__Bacteroidetes; c__Bacteroidia; o__Bacteroidales; f__Tannerellaceae	1.17879	0.433247	0.00713686	1	0.743666
PGP53	k__Bacteria; p__Bacteroidetes; c__Bacteroidia; o__Bacteroidales; f__Barnesiellaceae	-0.528181	0.194368	0.00720749	1	0.743666
PGP23	k__Bacteria; p__Bacteroidetes; c__Bacteroidia; o__Bacteroidales; f__Tannerellaceae	1.02048	0.376417	0.00734243	1	0.743666
PGP100	k__Bacteria; p__Proteobacteria; c__Deltaproteobacteria; o__Myxococcales; f__BIrii41	1.0238	0.378166	0.0074231	1	0.743666
PGP66	k__Bacteria; p__Firmicutes; c__Bacilli; o__Lactobacillales.__	-1.21674	0.449858	0.00747781	1	0.743666
PGP51	k__Bacteria; p__Firmicutes; c__Negativicutes; o__Selenomonadales; f__Acidaminococcaceae	0.621461	0.229824	0.00749202	1	0.743666
PGP67	k__Bacteria; p__Proteobacteria; c__Gammaproteobacteria; o__Pasteurellales; f__Pasteurellaceae	0.683267	0.25289	0.0075406	1	0.743666
PGP46	k__Bacteria; p__Proteobacteria; c__Deltaproteobacteria; o__Myxococcales; f__BIrii41	0.796021	0.294659	0.00754799	1	0.743666
PGP18	k__Bacteria; p__Proteobacteria; c__Alphaproteobacteria.__.__	1.53411	0.568143	0.00757571	1	0.743666
PGP21	k__Bacteria; p__Bacteroidetes; c__Bacteroidia; o__Bacteroidales.__	-0.651028	0.241682	0.00771901	1	0.743666
PGP56	k__Bacteria; p__Cyanobacteria; c__Melainabacteria; o__Gastranaerophilales; f__gut.metagenome	-0.649639	0.241318	0.00775676	1	0.743666
PGP57	k__Bacteria; p__Cyanobacteria; c__Melainabacteria; o__Gastranaerophilales; f__gut.metagenome	-0.795642	0.295553	0.00775676	1	0.743666
PGP116	k__Bacteria; p__Bacteroidetes; c__Bacteroidia; o__Bacteroidales; f__Tannerellaceae	1.54821	0.576424	0.00789554	1	0.743666
PGP57	k__Bacteria; p__Bacteroidetes; c__Bacteroidia; o__Bacteroidales.__	-0.84945	0.316606	0.00796167	1	0.743666
PGP56	k__Bacteria; p__Bacteroidetes; c__Bacteroidia; o__Bacteroidales.__	-0.693573	0.258508	0.00796167	1	0.743666
PGP114	k__Bacteria; p__Firmicutes; c__Clostridia; o__Clostridiales; f__Clostridiales.vadinBB60.group.Ambiguous_taxa	-1.16976	0.436209	0.00799249	1	0.743666
PGP16	k__Bacteria; p__Bacteroidetes; c__Bacteroidia; o__Bacteroidales; f__Barnesiellaceae	-0.613795	0.229159	0.0080657	1	0.743666
PGP110	k__Bacteria; p__Proteobacteria; c__Gammaproteobacteria; o__Alteromonadales; f__Psychromonadaceae	-1.937	0.723209	0.00806871	1	0.743666
PGP78	k__Bacteria; p__Actinobacteria; c__Actinobacteria; o__Frankiales; f__Nakamurellaceae	-1.1332	0.423206	0.00808479	1	0.743666
PGP76	k__Bacteria; p__Actinobacteria; c__Actinobacteria; o__Frankiales; f__Nakamurellaceae	-1.0996	0.410833	0.00811128	1	0.743666
PGP99	k__Bacteria; p__Cyanobacteria; c__Melainabacteria; o__Gastranaerophilales.Ambiguous_taxa.Ambiguous_taxa	1.03028	0.385488	0.00820114	1	0.743666
PGP66	k__Bacteria; p__Tenericutes; c__Mollicutes; o__Mollicutes.RF39; f__uncultured.bacterium	1.18427	0.443509	0.00825857	1	0.743666
PGP8	k__Bacteria; p__Firmicutes; c__Bacilli; o__Lactobacillales; f__Enterococcaceae	-1.16971	0.438425	0.00831185	1	0.743666
PGP65	k__Bacteria; p__Firmicutes; c__Bacilli; o__Lactobacillales; f__Enterococcaceae	-1.127	0.422957	0.00839351	1	0.744714
PGP15	k__Bacteria; p__Proteobacteria; c__Alphaproteobacteria; o__Rhizobiales; f__Beijerinckiaceae	-1.14076	0.428764	0.00848992	1	0.746969
PGP90	k__Bacteria; p__Synergistetes; c__Synergistia; o__Synergistales; f__Synergistaceae	1.0512	0.395525	0.00855923	1	0.746969
PGP60	k__Bacteria; p__Firmicutes; c__Bacilli; o__Lactobacillales; f__Leuconostocaceae	0.71443	0.271421	0.00920449	1	0.77541
PGP90	k__Bacteria; p__Bacteroidetes; c__Bacteroidia; o__Cytophagales; f__Hymenobacteraceae	-0.962238	0.365697	0.00922882	1	0.77541
PGP73	k__Bacteria; p__Proteobacteria; c__Deltaproteobacteria; o__Myxococcales; f__BIrii41	1.16636	0.443803	0.00931121	1	0.77541
PGP53	k__Bacteria; p__Actinobacteria; c__Coriobacteriia; o__Coriobacteriales; f__Coriobacteriaceae	0.487468	0.185617	0.00936178	1	0.77541
PGP9	k__Bacteria; p__Bacteroidetes; c__Bacteroidia; o__Bacteroidales; f__uncultured.Ambiguous_taxa	-0.85771	0.326819	0.00940898	1	0.77541
PGP77	k__Bacteria; p__Proteobacteria; c__Deltaproteobacteria; o__Myxococcales; f__BIrii41	0.8072	0.30772	0.00944244	1	0.77541
PGP66	k__Bacteria; p__Actinobacteria; c__Actinobacteria; o__Propionibacteriales; f__Nocardioidaceae	1.17828	0.449188	0.00944342	1	0.77541
PGP31	k__Bacteria; p__Proteobacteria; c__Alphaproteobacteria; o__Sphingomonadales; f__Sphingomonadaceae	0.981401	0.375142	0.00963328	1	0.77541
PGP52	k__Bacteria; p__Tenericutes; c__Mollicutes; o__Anaeroplasmatales; f__Anaeroplasmataceae	-1.01485	0.388073	0.00965967	1	0.77541
PGP59	k__Bacteria; p__Firmicutes; c__Negativicutes; o__Selenomonadales; f__Acidaminococcaceae	-1.19485	0.457045	0.00968183	1	0.77541
PGP79	k__Bacteria; p__Bacteroidetes; c__Bacteroidia; o__Bacteroidales; f__Tannerellaceae	-1.16613	0.446845	0.00980818	1	0.77541
PGP3	k__Bacteria; p__Firmicutes; c__Bacilli; o__Lactobacillales; f__Leuconostocaceae	0.607957	0.233001	0.00982066	1	0.77541
PGP87	k__Bacteria; p__Tenericutes; c__Mollicutes; o__Mollicutes.RF39; f__uncultured.bacterium	0.60209	0.23123	0.0099708	1	0.77541
PGP60	k__Bacteria; p__Firmicutes; c__Clostridia; o__Clostridiales; f__Christensenellaceae	-0.575537	0.221065	0.00998137	1	0.77541
PGP117	k__Bacteria; p__Tenericutes; c__Mollicutes; o__Anaeroplasmatales; f__Anaeroplasmataceae	-0.941294	0.36292	0.0102601	1	0.77541
PGP88	k__Bacteria; p__Bacteroidetes; c__Bacteroidia; o__Cytophagales; f__Hymenobacteraceae	1.07934	0.416157	0.0102625	1	0.77541
PGP89	k__Bacteria; p__Bacteroidetes; c__Bacteroidia; o__Cytophagales; f__Hymenobacteraceae	1.52641	0.588535	0.0102625	1	0.77541
PGP5	k__Bacteria; p__Firmicutes; c__Bacilli; o__Lactobacillales; f__Carnobacteriaceae	-0.649961	0.250619	0.010267	1	0.77541
PGP52	k__Bacteria; p__Proteobacteria; c__Alphaproteobacteria; o__Rhizobiales; f__Beijerinckiaceae	-0.996467	0.384238	0.0102689	1	0.77541
PGP53	k__Bacteria; p__Cyanobacteria; c__Melainabacteria; o__Gastranaerophilales; f__gut.metagenome	-0.51986	0.200718	0.0103658	1	0.777213
PGP23	k__Bacteria; p__Firmicutes; c__Clostridia; o__Clostridiales; f__Lachnospiraceae	1.04746	0.405082	0.0104885	1	0.780919
PGP2	k__Bacteria; p__Proteobacteria; c__Deltaproteobacteria; o__Myxococcales; f__BIrii41	0.969692	0.375575	0.0106039	1	0.783355
PGP86	k__Bacteria; p__Cyanobacteria; c__Oxyphotobacteria; o__Chloroplast.__	-0.585949	0.227137	0.0106684	1	0.783355
PGP18	k__Bacteria; p__Firmicutes; c__Bacilli; o__Lactobacillales.__	1.5449	0.599572	0.0107597	1	0.784649
PGP79	k__Bacteria; p__Proteobacteria; c__Gammaproteobacteria; o__Pasteurellales; f__Pasteurellaceae	0.80757	0.314392	0.0110021	1	0.785819
PGP75	k__Bacteria; p__Proteobacteria; c__Gammaproteobacteria; o__Pasteurellales; f__Pasteurellaceae	0.918256	0.357989	0.0111138	1	0.785819
PGP61	k__Bacteria; p__Proteobacteria; c__Gammaproteobacteria; o__Pasteurellales; f__Pasteurellaceae	0.750153	0.292796	0.0112071	1	0.785819
PGP66	k__Bacteria; p__Cyanobacteria; c__Melainabacteria; o__Gastranaerophilales; f__gut.metagenome	-1.08348	0.422944	0.0112159	1	0.785819
PGP48	k__Bacteria; p__Bacteroidetes; c__Bacteroidia; o__Bacteroidales.__	0.858574	0.335858	0.0113848	1	0.785819
PGP35	k__Bacteria; p__Proteobacteria; c__Gammaproteobacteria; o__Alteromonadales; f__Psychromonadaceae	1.20529	0.471601	0.0114042	1	0.785819
PGP53	k__Bacteria; p__Firmicutes; c__Clostridia; o__Clostridiales; f__Peptococcaceae	0.543684	0.212939	0.0114837	1	0.785819
PGP55	k__Bacteria; p__Bacteroidetes; c__Bacteroidia; o__Bacteroidales; f__Barnesiellaceae	-0.895844	0.350892	0.01149	1	0.785819
PGP54	k__Bacteria; p__Bacteroidetes; c__Bacteroidia; o__Bacteroidales; f__Barnesiellaceae	-0.731454	0.286502	0.01149	1	0.785819
PGP16	k__Bacteria; p__Actinobacteria; c__Coriobacteriia; o__Coriobacteriales; f__Coriobacteriaceae	0.558379	0.218947	0.011578	1	0.785819
PGP33	k__Bacteria; p__Bacteroidetes; c__Bacteroidia; o__Bacteroidales; f__Tannerellaceae	1.1051	0.433681	0.0116457	1	0.785819
PGP60	k__Bacteria; p__Tenericutes; c__Mollicutes; o__Mollicutes.RF39; f__uncultured.bacterium	0.68352	0.268506	0.011728	1	0.785819
PGP114	k__Bacteria; p__Bacteroidetes; c__Bacteroidia; o__Bacteroidales; f__Tannerellaceae	1.12233	0.440921	0.0117353	1	0.785819
PGP32	k__Bacteria; p__Actinobacteria; c__Coriobacteriia; o__Coriobacteriales; f__Coriobacteriaceae	-0.537986	0.211906	0.0119517	1	0.788201
PGP9	k__Bacteria; p__Tenericutes; c__Mollicutes; o__Mollicutes.RF39; f__uncultured.bacterium	0.862703	0.33994	0.0119844	1	0.788201
PGP95	k__Bacteria; p__Proteobacteria; c__Gammaproteobacteria; o__Pasteurellales; f__Pasteurellaceae	1.36019	0.537019	0.0121492	1	0.788201
PGP110	k__Bacteria; p__Verrucomicrobia; c__Verrucomicrobiae; o__Opitutales; f__Puniceicoccaceae	-1.86138	0.735144	0.0121781	1	0.788201
PGP69	k__Bacteria; p__Tenericutes; c__Mollicutes; o__Mollicutes.RF39; f__uncultured.bacterium	-1.03681	0.409995	0.0122841	1	0.788201
PGP49	k__Bacteria; p__Proteobacteria; c__Gammaproteobacteria; o__Xanthomonadales; f__Xanthomonadaceae	0.510628	0.201956	0.0122987	1	0.788201
PGP57	k__Bacteria; p__Bacteroidetes; c__Bacteroidia; o__Bacteroidales; f__Barnesiellaceae	-0.725614	0.287366	0.0124126	1	0.788201
PGP56	k__Bacteria; p__Bacteroidetes; c__Bacteroidia; o__Bacteroidales; f__Barnesiellaceae	-0.592461	0.234633	0.0124126	1	0.788201
PGP3	k__Bacteria; p__Tenericutes; c__Mollicutes; o__Mollicutes.RF39; f__uncultured.bacterium	0.581273	0.2305	0.0125242	1	0.788201
PGP7	k__Bacteria; p__Bacteroidetes; c__Bacteroidia; o__Bacteroidales; f__Marinifilaceae	-1.06176	0.421174	0.0125529	1	0.788201
PGP43	k__Bacteria; p__Firmicutes; c__Bacilli; o__Bacillales; f__Listeriaceae	1.18317	0.46983	0.0126452	1	0.788201
PGP114	k__Bacteria; p__Bacteroidetes; c__Bacteroidia; o__Bacteroidales; f__Bacteroidaceae	0.998881	0.396789	0.0126758	1	0.788201
PGP59	k__Bacteria; p__Proteobacteria; c__Gammaproteobacteria; o__Pasteurellales; f__Pasteurellaceae	-0.786004	0.312432	0.0127332	1	0.788201
PGP18	k__Bacteria; p__Armatimonadetes; c__Fimbriimonadia; o__Fimbriimonadales; f__Fimbriimonadaceae.Ambiguous_taxa	1.26459	0.503479	0.0128757	1	0.792413
PGP85	k__Bacteria; p__Spirochaetes; c__Brachyspirae; o__Brachyspirales; f__Brachyspiraceae	-1.08028	0.430672	0.0129937	1	0.795081
PGP54	k__Bacteria; p__Firmicutes; c__Erysipelotrichia; o__Erysipelotrichales; f__Erysipelotrichaceae.Ambiguous_taxa	-0.78152	0.31242	0.0132394	1	0.800911
PGP55	k__Bacteria; p__Firmicutes; c__Erysipelotrichia; o__Erysipelotrichales; f__Erysipelotrichaceae.Ambiguous_taxa	-0.957162	0.382634	0.0132394	1	0.800911
PGP79	k__Bacteria; p__Synergistetes; c__Synergistia; o__Synergistales; f__Synergistaceae	1.22069	0.488624	0.0133586	1	0.801593
PGP40	k__Bacteria; p__Firmicutes; c__Negativicutes; o__Selenomonadales; f__Acidaminococcaceae	0.925361	0.370582	0.0134013	1	0.801593
PGP2	k__Bacteria; p__Cyanobacteria; c__Melainabacteria; o__Gastranaerophilales.Ambiguous_taxa.Ambiguous_taxa	0.868955	0.348366	0.0134995	1	0.802957
PGP115	k__Bacteria; p__Proteobacteria; c__Deltaproteobacteria; o__Myxococcales; f__BIrii41	-1.21514	0.488744	0.0138014	1	0.805105
PGP19	k__Bacteria; p__Firmicutes; c__Bacilli; o__Lactobacillales; f__Enterococcaceae	-1.38138	0.555998	0.0138663	1	0.805105
PGP78	k__Bacteria; p__Cyanobacteria; c__Oxyphotobacteria; o__Chloroplast.__	-1.03681	0.417844	0.0139868	1	0.805105
PGP91	k__Bacteria; p__Firmicutes; c__Bacilli; o__Lactobacillales; f__Leuconostocaceae	1.12032	0.451835	0.0140566	1	0.805105
PGP27	k__Bacteria; p__Firmicutes; c__Clostridia; o__Clostridiales; f__Lachnospiraceae	0.733665	0.29593	0.0140683	1	0.805105
PGP52	k__Bacteria; p__Firmicutes; c__Negativicutes; o__Selenomonadales; f__Acidaminococcaceae	1.01376	0.408973	0.014083	1	0.805105
PGP104	k__Bacteria; p__Actinobacteria; c__Actinobacteria; o__Frankiales; f__Nakamurellaceae	-1.45756	0.588712	0.0141959	1	0.805105
PGP78	k__Bacteria; p__Spirochaetes; c__Brachyspirae; o__Brachyspirales; f__Brachyspiraceae	0.977272	0.394747	0.0142018	1	0.805105
PGP104	k__Bacteria; p__Proteobacteria; c__Alphaproteobacteria; o__Rhizobiales; f__Beijerinckiaceae	-1.32292	0.535538	0.0144117	1	0.805105
PGP111	k__Bacteria; p__Firmicutes; c__Erysipelotrichia; o__Erysipelotrichales; f__Erysipelotrichaceae.Ambiguous_taxa	1.00621	0.407515	0.0144559	1	0.805105
PGP74	k__Bacteria; p__Firmicutes; c__Bacilli; o__Lactobacillales; f__Leuconostocaceae	-1.02696	0.416722	0.0146433	1	0.805105
PGP98	k__Bacteria; p__Firmicutes; c__Clostridia; o__Clostridiales; f__Clostridiaceae.1	0.840324	0.341136	0.0146853	1	0.805105
PGP112	k__Bacteria; p__Firmicutes; c__Bacilli; o__Lactobacillales; f__Carnobacteriaceae	0.389492	0.158145	0.0147022	1	0.805105
PGP53	k__Bacteria; p__Bacteroidetes; c__Bacteroidia; o__Bacteroidales; f__Muribaculaceae	0.469369	0.190581	0.0147045	1	0.805105
PGP116	k__Bacteria; p__Proteobacteria; c__Gammaproteobacteria; o__Thiotrichales; f__Thiotrichaceae	-1.46531	0.595063	0.0147195	1	0.805105
PGP104	k__Bacteria; p__Proteobacteria; c__Deltaproteobacteria; o__Desulfovibrionales; f__Desulfovibrionaceae	-1.34144	0.54497	0.0147573	1	0.805105
PGP50	k__Bacteria; p__Tenericutes; c__Mollicutes; o__Anaeroplasmatales; f__Anaeroplasmataceae	-0.530002	0.215517	0.0148487	1	0.805105
PGP8	k__Bacteria; p__Firmicutes; c__Erysipelotrichia; o__Erysipelotrichales; f__Erysipelotrichaceae	-1.04467	0.425294	0.0149637	1	0.805105
PGP104	k__Bacteria; p__Proteobacteria; c__Alphaproteobacteria; o__Sphingomonadales; f__Sphingomonadaceae	-1.44964	0.590414	0.0150057	1	0.805105
PGP19	k__Bacteria; p__Bacteroidetes; c__Bacteroidia; o__Bacteroidales; f__Muribaculaceae	-1.23066	0.50144	0.015048	1	0.805105
PGP86	k__Bacteria; p__Firmicutes; c__Clostridia; o__Clostridiales; f__Christensenellaceae	0.459003	0.187385	0.0152408	1	0.811346
PGP29	k__Bacteria; p__Proteobacteria; c__Alphaproteobacteria; o__Rickettsiales; f__SM2D12	-0.769465	0.314859	0.0154751	1	0.813172
PGP49	k__Bacteria; p__Proteobacteria; c__Alphaproteobacteria; o__Sphingomonadales; f__Sphingomonadaceae	-0.486647	0.199208	0.015514	1	0.813172
PGP98	k__Bacteria; p__Proteobacteria; c__Gammaproteobacteria; o__Alteromonadales; f__Psychromonadaceae	1.09034	0.449124	0.0161578	1	0.813172
PGP78	k__Bacteria; p__Firmicutes; c__Bacilli; o__Lactobacillales; f__Carnobacteriaceae	-0.886823	0.365499	0.0162168	1	0.813172
PGP53	k__Bacteria; p__Firmicutes; c__Negativicutes; o__Selenomonadales; f__Acidaminococcaceae	0.503332	0.207479	0.0162337	1	0.813172
PGP103	k__Bacteria; p__Firmicutes; c__Clostridia; o__Clostridiales; f__Clostridiaceae.1	0.834643	0.344145	0.0162633	1	0.813172
PGP106	k__Bacteria; p__Firmicutes; c__Clostridia; o__Clostridiales; f__Clostridiaceae.1	0.834643	0.344145	0.0162633	1	0.813172
PGP100	k__Bacteria; p__Firmicutes; c__Bacilli; o__Lactobacillales; f__Carnobacteriaceae	-0.78264	0.322892	0.0163251	1	0.813172
PGP51	k__Bacteria; p__Bacteroidetes; c__Bacteroidia; o__Bacteroidales; f__Muribaculaceae	0.513354	0.212012	0.0164342	1	0.813172
PGP50	k__Bacteria; p__Proteobacteria; c__Gammaproteobacteria; o__Pasteurellales; f__Pasteurellaceae	0.374783	0.15485	0.0164798	1	0.813172
PGP33	k__Bacteria; p__Actinobacteria; c__Coriobacteriia; o__Coriobacteriales; f__Atopobiaceae	1.05777	0.437044	0.0164809	1	0.813172
PGP74	k__Bacteria; p__Tenericutes; c__Mollicutes; o__Mollicutes.RF39; f__uncultured.bacterium	-0.996843	0.412001	0.0165143	1	0.813172
PGP21	k__Bacteria; p__Bacteroidetes; c__Bacteroidia; o__Bacteroidales; f__Muribaculaceae	0.519158	0.214676	0.0165662	1	0.813172
PGP45	k__Bacteria; p__Firmicutes; c__Clostridia; o__Clostridiales; f__Ruminococcaceae	-0.765881	0.316762	0.0165881	1	0.813172
PGP21	k__Bacteria; p__Cyanobacteria; c__Melainabacteria; o__Gastranaerophilales; f__gut.metagenome	-0.546954	0.226485	0.0167154	1	0.813172
PGP84	k__Bacteria; p__Spirochaetes; c__Brachyspirae; o__Brachyspirales; f__Brachyspiraceae	-0.648111	0.268413	0.0167318	1	0.813172
PGP79	k__Bacteria; p__Bacteroidetes; c__Bacteroidia; o__Cytophagales; f__Hymenobacteraceae	-1.0914	0.4521	0.0167554	1	0.813172
PGP50	k__Bacteria; p__Proteobacteria; c__Alphaproteobacteria; o__Sphingomonadales; f__Sphingomonadaceae	-0.56784	0.235276	0.0167804	1	0.813172
PGP42	k__Bacteria; p__Proteobacteria; c__Gammaproteobacteria; o__Xanthomonadales; f__Xanthomonadaceae	2.70239	1.12075	0.0168819	1	0.813172
PGP61	k__Bacteria; p__Firmicutes; c__Clostridia; o__Clostridiales; f__Clostridiales.vadinBB60.group	1.07318	0.445388	0.0169584	1	0.813172
PGP37	k__Bacteria; p__Proteobacteria; c__Deltaproteobacteria; o__Myxococcales; f__BIrii41	-1.22683	0.509396	0.0170096	1	0.813172
PGP57	k__Bacteria; p__Firmicutes; c__Clostridia; o__Clostridiales; f__Peptococcaceae	0.757422	0.314588	0.017043	1	0.813172
PGP56	k__Bacteria; p__Firmicutes; c__Clostridia; o__Clostridiales; f__Peptococcaceae	0.618432	0.25686	0.017043	1	0.813172
PGP74	k__Bacteria; p__Verrucomicrobia; c__Verrucomicrobiae; o__Opitutales; f__Puniceicoccaceae	-1.02099	0.424312	0.0171081	1	0.813172
PGP97	k__Bacteria; p__Proteobacteria; c__Deltaproteobacteria; o__Desulfovibrionales; f__Desulfovibrionaceae	0.967911	0.40375	0.0175172	1	0.823908
PGP13	k__Bacteria; p__Firmicutes; c__Clostridia; o__Clostridiales; f__Clostridiales.vadinBB60.group.Ambiguous_taxa	0.779478	0.325206	0.0175368	1	0.823908
PGP40	k__Bacteria; p__Actinobacteria; c__Actinobacteria; o__Micrococcales; f__Micrococcaceae	-0.819962	0.342186	0.0175662	1	0.823908
PGP40	k__Bacteria; p__Cyanobacteria; c__Melainabacteria; o__Gastranaerophilales; f__gut.metagenome	-0.860475	0.359769	0.0177762	1	0.828588
PGP114	k__Bacteria; p__Proteobacteria; c__Gammaproteobacteria; o__Betaproteobacteriales; f__Neisseriaceae	1.03998	0.435278	0.0178939	1	0.828588
PGP85	k__Bacteria; p__Firmicutes; c__Clostridia; o__Clostridiales; f__Clostridiales.vadinBB60.group.Ambiguous_taxa	-1.03031	0.431334	0.0179219	1	0.828588
PGP46	k__Bacteria; p__Actinobacteria; c__Coriobacteriia; o__Coriobacteriales; f__Coriobacteriaceae	0.604955	0.253562	0.0180558	1	0.828588
PGP62	k__Bacteria; p__Firmicutes; c__Bacilli; o__Lactobacillales; f__Carnobacteriaceae	-0.696754	0.2922	0.0181184	1	0.828588
PGP76	k__Bacteria; p__Firmicutes; c__Bacilli; o__Lactobacillales; f__Carnobacteriaceae	-0.843622	0.355032	0.0185198	1	0.828588
PGP10	k__Bacteria; p__Bacteroidetes; c__Bacteroidia; o__Cytophagales; f__Hymenobacteraceae	-0.746833	0.314353	0.0185397	1	0.828588
PGP37	k__Bacteria; p__Proteobacteria; c__Alphaproteobacteria.__.__	1.1343	0.477448	0.0185409	1	0.828588
PGP50	k__Bacteria; p__Firmicutes; c__Bacilli; o__Bacillales; f__Listeriaceae	-0.539819	0.227443	0.0186547	1	0.828588
PGP72	k__Bacteria; p__Proteobacteria; c__Gammaproteobacteria; o__Pasteurellales; f__Pasteurellaceae	0.740823	0.312485	0.0187859	1	0.828588
PGP8	k__Bacteria; p__Firmicutes; c__Clostridia; o__Clostridiales; f__Clostridiaceae.1	0.803497	0.339097	0.0188465	1	0.828588
PGP34	k__Bacteria; p__Firmicutes; c__Bacilli; o__Lactobacillales; f__Carnobacteriaceae	-0.60816	0.256863	0.0189397	1	0.828588
PGP10	k__Bacteria; p__Firmicutes; c__Bacilli; o__Bacillales; f__Listeriaceae	-0.761151	0.32158	0.0189761	1	0.828588
PGP4	k__Bacteria; p__Firmicutes; c__Bacilli; o__Lactobacillales; f__Carnobacteriaceae	-0.723086	0.305929	0.0191423	1	0.828588
PGP87	k__Bacteria; p__Firmicutes; c__Clostridia; o__Clostridiales; f__Christensenellaceae	-0.451713	0.191123	0.0191475	1	0.828588
PGP21	k__Bacteria; p__Firmicutes; c__Negativicutes; o__Selenomonadales; f__Acidaminococcaceae	0.551824	0.233768	0.0192939	1	0.828588
PGP88	k__Bacteria; p__Synergistetes; c__Synergistia; o__Synergistales; f__Synergistaceae	-1.0644	0.451658	0.0194917	1	0.828588
PGP89	k__Bacteria; p__Synergistetes; c__Synergistia; o__Synergistales; f__Synergistaceae	-1.50529	0.63874	0.0194917	1	0.828588
PGP70	k__Bacteria; p__Proteobacteria; c__Gammaproteobacteria; o__Betaproteobacteriales; f__Neisseriaceae	0.997114	0.423682	0.0196557	1	0.828588
PGP44	k__Bacteria; p__Firmicutes; c__Erysipelotrichia; o__Erysipelotrichales; f__Erysipelotrichaceae.Ambiguous_taxa	-1.37293	0.583752	0.0197347	1	0.828588
PGP33	k__Bacteria; p__Tenericutes; c__Mollicutes; o__Mollicutes.RF39; f__gut.metagenome	1.03348	0.439467	0.0197476	1	0.828588
PGP51	k__Bacteria; p__Firmicutes; c__Clostridia; o__Clostridiales; f__Peptococcaceae	0.558105	0.237375	0.0197738	1	0.828588
PGP37	k__Bacteria; p__Firmicutes; c__Bacilli; o__Lactobacillales; f__Carnobacteriaceae	1.01921	0.4336	0.0198037	1	0.828588
PGP100	k__Bacteria; p__Actinobacteria; c__Actinobacteria; o__Frankiales; f__Nakamurellaceae	-0.88202	0.375487	0.0198847	1	0.828588
PGP114	k__Bacteria; p__Proteobacteria; c__Gammaproteobacteria; o__Aeromonadales; f__Succinivibrionaceae	-1.03629	0.441897	0.0200879	1	0.828588
PGP6	k__Bacteria; p__Bacteroidetes; c__Bacteroidia; o__Bacteroidales; f__Tannerellaceae	-0.805707	0.343609	0.0201017	1	0.828588
PGP52	k__Bacteria; p__Actinobacteria; c__Actinobacteria; o__Frankiales; f__Nakamurellaceae	-0.992289	0.423804	0.0202828	1	0.828588
PGP70	k__Bacteria; p__Tenericutes; c__Mollicutes; o__Mollicutes.RF39; f__uncultured.bacterium	-1.05592	0.451079	0.0203104	1	0.828588
PGP81	k__Bacteria; p__Proteobacteria; c__Alphaproteobacteria; o__Rickettsiales; f__SM2D12	1.24001	0.530629	0.0205217	1	0.828588
PGP43	k__Bacteria; p__Firmicutes; c__Bacilli; o__Lactobacillales; f__Lactobacillaceae	1.13366	0.485138	0.0205273	1	0.828588
PGP75	k__Bacteria; p__Bacteroidetes; c__Bacteroidia; o__Bacteroidales; f__Tannerellaceae	-1.1923	0.510604	0.0206179	1	0.828588
PGP32	k__Bacteria; p__Cyanobacteria; c__Melainabacteria; o__Gastranaerophilales; f__Clostridium.sp..K4410.MGS.306	0.545253	0.233527	0.0206294	1	0.828588
PGP70	k__Bacteria; p__Proteobacteria; c__Deltaproteobacteria; o__Myxococcales; f__BIrii41	1.08252	0.463809	0.0206765	1	0.828588
PGP20	k__Bacteria; p__Proteobacteria; c__Alphaproteobacteria.__.__	0.81497	0.349406	0.0207592	1	0.828588
PGP4	k__Bacteria; p__Firmicutes; c__Clostridia; o__Clostridiales; f__Peptostreptococcaceae	0.641173	0.275602	0.0210841	1	0.828588
PGP51	k__Bacteria; p__Proteobacteria; c__Alphaproteobacteria; o__Rhizobiales; f__Beijerinckiaceae	-0.505216	0.21734	0.0211884	1	0.828588
PGP99	k__Bacteria; p__Firmicutes; c__Clostridia; o__Clostridiales; f__Ruminococcaceae	0.844615	0.363355	0.0211909	1	0.828588
PGP69	k__Bacteria; p__Proteobacteria; c__Alphaproteobacteria; o__Rickettsiales; f__SM2D12	-0.925022	0.397997	0.0212073	1	0.828588
PGP49	k__Bacteria; p__Cyanobacteria; c__Melainabacteria; o__Gastranaerophilales; f__Clostridium.sp..K4410.MGS.306	-0.440701	0.189655	0.0212345	1	0.828588
PGP82	k__Bacteria; p__Firmicutes; c__Clostridia; o__Clostridiales; f__Clostridiales.vadinBB60.group.Ambiguous_taxa	-1.0843	0.466856	0.0212965	1	0.828588
PGP65	k__Bacteria; p__Proteobacteria; c__Gammaproteobacteria; o__Thiotrichales; f__Thiotrichaceae	-0.966522	0.416459	0.0213934	1	0.828588
PGP93	k__Bacteria; p__Firmicutes; c__Clostridia; o__Clostridiales; f__Peptostreptococcaceae	0.756289	0.325922	0.0214125	1	0.828588
PGP99	k__Bacteria; p__Firmicutes; c__Bacilli; o__Lactobacillales.__	0.957293	0.412591	0.0214271	1	0.828588
PGP52	k__Bacteria; p__Proteobacteria; c__Gammaproteobacteria; o__Pasteurellales; f__Pasteurellaceae	0.648915	0.279763	0.0214647	1	0.828588
PGP50	k__Bacteria; p__Firmicutes; c__Bacilli; o__Lactobacillales; f__Carnobacteriaceae	-0.468844	0.202221	0.0215228	1	0.828588
PGP82	k__Bacteria; p__Bacteroidetes; c__Bacteroidia; o__Bacteroidales.__	1.16701	0.503855	0.0216514	1	0.828588
PGP84	k__Bacteria; p__Cyanobacteria; c__Oxyphotobacteria; o__Chloroplast.__	0.658711	0.284492	0.0216943	1	0.828588
PGP51	k__Bacteria; p__Cyanobacteria; c__Melainabacteria; o__Gastranaerophilales; f__gut.metagenome	-0.518096	0.223967	0.0218137	1	0.828588
PGP102	k__Bacteria; p__Proteobacteria; c__Gammaproteobacteria; o__Aeromonadales; f__Succinivibrionaceae	-0.903226	0.390655	0.0218803	1	0.828588
PGP105	k__Bacteria; p__Proteobacteria; c__Gammaproteobacteria; o__Aeromonadales; f__Succinivibrionaceae	-0.903226	0.390655	0.0218803	1	0.828588
PGP61	k__Bacteria; p__Firmicutes; c__Clostridia; o__Clostridiales; f__Christensenellaceae	0.834401	0.360962	0.0219074	1	0.828588
PGP64	k__Bacteria; p__Bacteroidetes; c__Bacteroidia; o__Bacteroidales; f__Tannerellaceae	1.09249	0.472663	0.0219214	1	0.828588
PGP117	k__Bacteria; p__Firmicutes; c__Bacilli; o__Lactobacillales; f__Carnobacteriaceae	-0.788466	0.341169	0.0219373	1	0.828588
PGP115	k__Bacteria; p__Bacteroidetes; c__Bacteroidia; o__Bacteroidales; f__uncultured.Ambiguous_taxa	1.05922	0.45858	0.0220096	1	0.828588
PGP38	k__Bacteria; p__Cyanobacteria; c__Melainabacteria; o__Gastranaerophilales; f__gut.metagenome	-1.01099	0.437841	0.0220531	1	0.828588
PGP7	k__Bacteria; p__Proteobacteria; c__Deltaproteobacteria; o__Myxococcales; f__BIrii41	1.20216	0.520669	0.0220615	1	0.828588
PGP34	k__Bacteria; p__Proteobacteria; c__Gammaproteobacteria; o__Alteromonadales; f__Psychromonadaceae	0.688644	0.298351	0.0221019	1	0.828588
PGP48	k__Bacteria; p__Firmicutes; c__Erysipelotrichia; o__Erysipelotrichales; f__Erysipelotrichaceae.Ambiguous_taxa	-0.76662	0.332539	0.0222622	1	0.82922
PGP60	k__Bacteria; p__Verrucomicrobia; c__Verrucomicrobiae; o__Opitutales; f__Puniceicoccaceae	0.638913	0.277339	0.0223555	1	0.82922
PGP69	k__Bacteria; p__Bacteroidetes; c__Bacteroidia; o__Bacteroidales; f__Tannerellaceae	0.902679	0.392067	0.0224342	1	0.82922
PGP47	k__Bacteria; p__Proteobacteria; c__Gammaproteobacteria; o__Pasteurellales; f__Pasteurellaceae	0.424082	0.184198	0.0224366	1	0.82922
PGP100	k__Bacteria; p__Proteobacteria; c__Gammaproteobacteria; o__Pasteurellales; f__Pasteurellaceae	0.569863	0.247955	0.0226721	1	0.82922
PGP59	k__Bacteria; p__Cyanobacteria; c__Melainabacteria; o__Gastranaerophilales.Ambiguous_taxa.Ambiguous_taxa	1.02183	0.445087	0.0228152	1	0.82922
PGP90	k__Bacteria; p__Bacteroidetes; c__Bacteroidia; o__Flavobacteriales; f__Flavobacteriaceae	0.844461	0.368227	0.0229605	1	0.82922
PGP40	k__Bacteria; p__Bacteroidetes; c__Bacteroidia; o__Bacteroidales; f__Barnesiellaceae	-0.800635	0.349438	0.0230849	1	0.82922
PGP41	k__Bacteria; p__Synergistetes; c__Synergistia; o__Synergistales; f__Synergistaceae	-1.7102	0.746851	0.0231631	1	0.82922
PGP52	k__Bacteria; p__Bacteroidetes; c__Bacteroidia; o__Bacteroidales; f__Tannerellaceae	-0.911134	0.397994	0.0231964	1	0.82922
PGP51	k__Bacteria; p__Bacteroidetes; c__Bacteroidia; o__Bacteroidales; f__Tannerellaceae	-0.513425	0.224342	0.0232399	1	0.82922
PGP42	k__Bacteria; p__Bacteroidetes; c__Bacteroidia; o__Cytophagales; f__Hymenobacteraceae	2.3891	1.04471	0.0233427	1	0.82922
PGP99	k__Bacteria; p__Proteobacteria; c__Deltaproteobacteria; o__Desulfovibrionales; f__Desulfovibrionaceae	-0.874512	0.382471	0.0233653	1	0.82922
PGP41	k__Bacteria; p__Firmicutes; c__Clostridia; o__Clostridiales; f__Clostridiaceae.1	-1.26332	0.553356	0.0235731	1	0.82922
PGP85	k__Bacteria; p__Proteobacteria; c__Gammaproteobacteria; o__Pasteurellales; f__Pasteurellaceae	-0.699406	0.306416	0.0236016	1	0.82922
PGP43	k__Bacteria; p__Firmicutes; c__Bacilli; o__Lactobacillales; f__Carnobacteriaceae	0.955631	0.418692	0.0236086	1	0.82922
PGP101	k__Bacteria; p__Tenericutes; c__Mollicutes; o__Izimaplasmatales.Ambiguous_taxa.Ambiguous_taxa	-1.7681	0.775063	0.0236806	1	0.82922
PGP58	k__Bacteria; p__Firmicutes; c__Clostridia; o__Clostridiales; f__Family.XIII	0.610389	0.26771	0.0237523	1	0.82922
PGP71	k__Bacteria; p__Firmicutes; c__Bacilli; o__Lactobacillales; f__Carnobacteriaceae	-1.0169	0.446257	0.0238317	1	0.82922
PGP44	k__Bacteria; p__Actinobacteria; c__Coriobacteriia; o__Coriobacteriales; f__Coriobacteriaceae	1.16455	0.511391	0.0239242	1	0.82922
PGP77	k__Bacteria; p__Firmicutes; c__Clostridia; o__Clostridiales; f__Family.XIII	0.671772	0.295011	0.0239306	1	0.82922
PGP101	k__Bacteria; p__Proteobacteria; c__Alphaproteobacteria.__.__	1.63191	0.716893	0.0239757	1	0.82922
PGP46	k__Bacteria; p__Proteobacteria; c__Gammaproteobacteria; o__Xanthomonadales; f__Xanthomonadaceae	0.677837	0.297963	0.0240654	1	0.82922
PGP43	k__Bacteria; p__Firmicutes; c__Erysipelotrichia; o__Erysipelotrichales; f__Erysipelotrichaceae.Ambiguous_taxa	1.09641	0.481972	0.0240695	1	0.82922
PGP19	k__Bacteria; p__Firmicutes; c__Clostridia; o__Clostridiales; f__Clostridiaceae.1	0.975035	0.429489	0.0243534	1	0.82922
PGP102	k__Bacteria; p__Proteobacteria; c__Deltaproteobacteria; o__Desulfovibrionales; f__Desulfovibrionaceae	0.874893	0.385596	0.0244332	1	0.82922
PGP105	k__Bacteria; p__Proteobacteria; c__Deltaproteobacteria; o__Desulfovibrionales; f__Desulfovibrionaceae	0.874893	0.385596	0.0244332	1	0.82922
PGP46	k__Bacteria; p__Proteobacteria; c__Gammaproteobacteria; o__Pasteurellales; f__Pasteurellaceae	0.438417	0.193255	0.0244544	1	0.82922
PGP14	k__Bacteria; p__Firmicutes; c__Clostridia; o__Clostridiales; f__Clostridiaceae.1	1.13141	0.498762	0.024464	1	0.82922
PGP49	k__Bacteria; p__Proteobacteria; c__Gammaproteobacteria; o__Pasteurellales; f__Pasteurellaceae	0.298003	0.131408	0.0245058	1	0.82922
PGP9	k__Bacteria; p__Cyanobacteria; c__Melainabacteria; o__Gastranaerophilales; f__gut.metagenome	-0.736442	0.324806	0.0245331	1	0.82922
PGP69	k__Bacteria; p__Firmicutes; c__Bacilli; o__Lactobacillales; f__Carnobacteriaceae	0.814592	0.359747	0.0247192	1	0.82983
PGP75	k__Bacteria; p__Firmicutes; c__Clostridia; o__Clostridiales; f__Christensenellaceae	0.99968	0.441606	0.0247575	1	0.82983
PGP48	k__Bacteria; p__Firmicutes; c__Clostridia; o__Clostridiales; f__Ruminococcaceae	0.668273	0.295414	0.0248572	1	0.82983
PGP104	k__Bacteria; p__Synergistetes; c__Synergistia; o__Synergistales; f__Synergistaceae	1.36633	0.6049	0.0250718	1	0.82983
PGP38	k__Bacteria; p__Bacteroidetes; c__Bacteroidia; o__Bacteroidales; f__Bacteroidaceae	0.891118	0.394654	0.0251217	1	0.82983
PGP25	k__Bacteria; p__Actinobacteria; c__Actinobacteria; o__Propionibacteriales; f__Propionibacteriaceae	0.668899	0.296258	0.025131	1	0.82983
PGP79	k__Bacteria; p__Tenericutes; c__Mollicutes; o__Anaeroplasmatales; f__Anaeroplasmataceae	-0.991076	0.439535	0.0253224	1	0.82983
PGP56	k__Bacteria; p__Bacteroidetes; c__Bacteroidia; o__Bacteroidales; f__Muribaculaceae	0.518352	0.230054	0.0254287	1	0.82983
PGP57	k__Bacteria; p__Bacteroidetes; c__Bacteroidia; o__Bacteroidales; f__Muribaculaceae	0.634849	0.281758	0.0254287	1	0.82983
PGP17	k__Bacteria; p__Firmicutes; c__Clostridia; o__Clostridiales.__	1.00574	0.446469	0.0254623	1	0.82983
PGP53	k__Bacteria; p__Actinobacteria; c__Actinobacteria; o__Micrococcales; f__Micrococcaceae	-0.431621	0.191746	0.0255682	1	0.82983
PGP50	k__Bacteria; p__Proteobacteria; c__Gammaproteobacteria; o__Xanthomonadales; f__Xanthomonadaceae	0.537791	0.239276	0.0257906	1	0.82983
PGP84	k__Bacteria; p__Firmicutes; c__Clostridia; o__Clostridiales; f__Clostridiales.vadinBB60.group.Ambiguous_taxa	-0.60423	0.268967	0.025862	1	0.82983
PGP50	k__Bacteria; p__Cyanobacteria; c__Melainabacteria; o__Gastranaerophilales; f__Clostridium.sp..K4410.MGS.306	-0.503439	0.224118	0.0258732	1	0.82983
PGP90	k__Bacteria; p__Proteobacteria; c__Gammaproteobacteria; o__Pasteurellales; f__Pasteurellaceae	0.574175	0.256098	0.0261546	1	0.82983
PGP76	k__Bacteria; p__Cyanobacteria; c__Oxyphotobacteria; o__Chloroplast.__	-0.912085	0.406833	0.0261613	1	0.82983
PGP58	k__Bacteria; p__Firmicutes; c__Bacilli; o__Lactobacillales.__	0.620374	0.276989	0.0263072	1	0.82983
PGP75	k__Bacteria; p__Firmicutes; c__Bacilli; o__Lactobacillales; f__Carnobacteriaceae	-1.04866	0.468854	0.0265103	1	0.82983
PGP104	k__Bacteria; p__Tenericutes; c__Mollicutes; o__Anaeroplasmatales; f__Anaeroplasmataceae	-1.21343	0.542617	0.026536	1	0.82983
PGP116	k__Bacteria; p__Cyanobacteria; c__Melainabacteria; o__Gastranaerophilales.Ambiguous_taxa.Ambiguous_taxa	-1.29515	0.579193	0.0265445	1	0.82983
PGP57	k__Bacteria; p__Firmicutes; c__Bacilli; o__Lactobacillales; f__Carnobacteriaceae	-0.61056	0.273045	0.0265461	1	0.82983
PGP56	k__Bacteria; p__Firmicutes; c__Bacilli; o__Lactobacillales; f__Carnobacteriaceae	-0.49852	0.222941	0.0265461	1	0.82983
PGP51	k__Bacteria; p__Firmicutes; c__Clostridia; o__Clostridiales; f__Peptostreptococcaceae	0.414491	0.185389	0.0265674	1	0.82983
PGP80	k__Bacteria; p__Proteobacteria; c__Alphaproteobacteria; o__Rhodospirillales; f__uncultured.Ambiguous_taxa	1.09915	0.491799	0.0266231	1	0.82983
PGP47	k__Bacteria; p__Cyanobacteria; c__Melainabacteria; o__Gastranaerophilales; f__Clostridium.sp..K4410.MGS.306	-0.594969	0.26624	0.0266397	1	0.82983
PGP71	k__Bacteria; p__Actinobacteria; c__Actinobacteria; o__Frankiales; f__Nakamurellaceae	-1.15856	0.518738	0.0267263	1	0.82983
PGP6	k__Bacteria; p__Proteobacteria; c__Alphaproteobacteria; o__Rickettsiales; f__SM2D12	0.780286	0.34937	0.0267268	1	0.82983
PGP86	k__Bacteria; p__Firmicutes; c__Bacilli; o__Lactobacillales; f__Carnobacteriaceae	-0.445355	0.199415	0.0267335	1	0.82983
PGP14	k__Bacteria; p__Proteobacteria; c__Alphaproteobacteria; o__Rhizobiales; f__Beijerinckiaceae	-1.33403	0.597864	0.0268666	1	0.831536
PGP104	k__Bacteria; p__Proteobacteria; c__Gammaproteobacteria; o__Pasteurellales; f__Pasteurellaceae	0.867497	0.389724	0.0272331	1	0.838309
PGP61	k__Bacteria; p__Firmicutes; c__Clostridia; o__Clostridiales; f__Peptostreptococcaceae	0.768626	0.34533	0.0272437	1	0.838309
PGP72	k__Bacteria; p__Proteobacteria; c__Gammaproteobacteria; o__Thiotrichales; f__Thiotrichaceae	-1.01734	0.458204	0.0276202	1	0.838309
PGP65	k__Bacteria; p__Bacteroidetes; c__Bacteroidia; o__Bacteroidales; f__Tannerellaceae	0.899429	0.405122	0.02763	1	0.838309
PGP72	k__Bacteria; p__Firmicutes; c__Bacilli; o__Lactobacillales.__	-1.05188	0.473808	0.0276365	1	0.838309
PGP9	k__Bacteria; p__Actinobacteria; c__Actinobacteria; o__Propionibacteriales; f__Nocardioidaceae	0.766739	0.345445	0.0276697	1	0.838309
PGP65	k__Bacteria; p__Proteobacteria; c__Deltaproteobacteria; o__Myxococcales; f__BIrii41	-0.967708	0.436848	0.027973	1	0.838309
PGP102	k__Bacteria; p__Tenericutes; c__Mollicutes; o__Anaeroplasmatales; f__Anaeroplasmataceae	0.848363	0.383109	0.0280283	1	0.838309
PGP105	k__Bacteria; p__Tenericutes; c__Mollicutes; o__Anaeroplasmatales; f__Anaeroplasmataceae	0.848363	0.383109	0.0280283	1	0.838309
PGP21	k__Bacteria; p__Firmicutes; c__Clostridia; o__Clostridiales; f__Peptococcaceae	0.532657	0.240751	0.0281637	1	0.838309
PGP43	k__Bacteria; p__Bacteroidetes; c__Bacteroidia; o__Bacteroidales; f__Tannerellaceae	1.01079	0.456898	0.028178	1	0.838309
PGP81	k__Bacteria; p__Proteobacteria; c__Alphaproteobacteria; o__Rhizobiales; f__Beijerinckiaceae	1.12177	0.50726	0.0282377	1	0.838309
PGP117	k__Bacteria; p__Actinobacteria; c__Actinobacteria; o__Frankiales; f__Nakamurellaceae	-0.87753	0.39684	0.0282473	1	0.838309
PGP67	k__Bacteria; p__Proteobacteria; c__Alphaproteobacteria; o__Rhizobiales; f__Xanthobacteraceae	0.852579	0.385601	0.0282654	1	0.838309
PGP108	k__Bacteria; p__Bacteroidetes; c__Bacteroidia; o__Bacteroidales; f__Muribaculaceae	0.732572	0.331327	0.0282665	1	0.838309
PGP101	k__Bacteria; p__Firmicutes; c__Bacilli; o__Lactobacillales; f__Enterococcaceae	-1.64692	0.745735	0.0284479	1	0.840868
PGP96	k__Bacteria; p__Patescibacteria; c__Saccharimonadia; o__Saccharimonadales; f__Saccharimonadaceae	-1.41595	0.641407	0.0285107	1	0.840868
PGP71	k__Bacteria; p__Bacteroidetes; c__Bacteroidia; o__Bacteroidales; f__Marinifilaceae	0.939046	0.425912	0.0287086	1	0.844366
PGP113	k__Bacteria; p__Firmicutes; c__Bacilli; o__Lactobacillales; f__Carnobacteriaceae	0.675157	0.306823	0.0290181	1	0.846734
PGP62	k__Bacteria; p__Proteobacteria; c__Deltaproteobacteria; o__Myxococcales; f__BIrii41	0.757417	0.344297	0.0290599	1	0.846734
PGP73	k__Bacteria; p__Firmicutes; c__Bacilli; o__Lactobacillales; f__Carnobacteriaceae	-0.834933	0.379554	0.0290689	1	0.846734
PGP116	k__Bacteria; p__Firmicutes; c__Clostridia; o__Clostridiales; f__Ruminococcaceae	-1.19569	0.543684	0.0291072	1	0.846734
PGP97	k__Bacteria; p__Tenericutes; c__Mollicutes; o__Anaeroplasmatales; f__Anaeroplasmataceae	0.882116	0.401872	0.029414	1	0.849532
PGP89	k__Bacteria; p__Proteobacteria; c__Alphaproteobacteria; o__Rhizobiales; f__Xanthobacteraceae	-1.37028	0.624495	0.0294725	1	0.849532
PGP88	k__Bacteria; p__Proteobacteria; c__Alphaproteobacteria; o__Rhizobiales; f__Xanthobacteraceae	-0.968932	0.441585	0.0294725	1	0.849532
PGP78	k__Bacteria; p__Bacteroidetes; c__Bacteroidia; o__Bacteroidales; f__Tannerellaceae	-0.87658	0.399653	0.0295355	1	0.849532
PGP21	k__Bacteria; p__Proteobacteria; c__Alphaproteobacteria; o__Rickettsiales; f__Mitochondria	0.484613	0.221155	0.0296878	1	0.849532
PGP42	k__Bacteria; p__Actinobacteria; c__Coriobacteriia; o__Coriobacteriales; f__Coriobacteriaceae	2.09715	0.957614	0.0297838	1	0.849532
PGP91	k__Bacteria; p__Proteobacteria; c__Gammaproteobacteria; o__Pasteurellales; f__Pasteurellaceae	-0.657836	0.300424	0.0298048	1	0.849532
PGP65	k__Bacteria; p__Cyanobacteria; c__Melainabacteria; o__Gastranaerophilales; f__Clostridium.sp..K4410.MGS.306	0.900775	0.411582	0.0298876	1	0.849532
PGP49	k__Bacteria; p__Firmicutes; c__Negativicutes; o__Selenomonadales; f__Acidaminococcaceae	0.420499	0.192681	0.0303502	1	0.849532
PGP78	k__Bacteria; p__Proteobacteria; c__Gammaproteobacteria; o__Pasteurellales; f__Pasteurellaceae	0.613208	0.28107	0.0304001	1	0.849532
PGP20	k__Bacteria; p__Cyanobacteria; c__Melainabacteria; o__Gastranaerophilales.__	0.793066	0.363547	0.0304166	1	0.849532
PGP40	k__Bacteria; p__Firmicutes; c__Bacilli; o__Lactobacillales.__	-0.838492	0.384394	0.0304268	1	0.849532
PGP103	k__Bacteria; p__Proteobacteria; c__Gammaproteobacteria; o__Alteromonadales; f__Psychromonadaceae	0.990632	0.454227	0.0304579	1	0.849532
PGP106	k__Bacteria; p__Proteobacteria; c__Gammaproteobacteria; o__Alteromonadales; f__Psychromonadaceae	0.990632	0.454227	0.0304579	1	0.849532
PGP42	k__Bacteria; p__Proteobacteria; c__Alphaproteobacteria; o__Rhizobiales; f__Xanthobacteraceae	-2.40799	1.10436	0.0304943	1	0.849532
PGP10	k__Bacteria; p__Synergistetes; c__Synergistia; o__Synergistales; f__Synergistaceae	0.743037	0.340924	0.0305661	1	0.849532
PGP4	k__Bacteria; p__Proteobacteria; c__Deltaproteobacteria; o__Myxococcales; f__BIrii41	0.785369	0.360467	0.0306213	1	0.849532
PGP38	k__Bacteria; p__Proteobacteria; c__Alphaproteobacteria; o__Rickettsiales; f__SM2D12	-0.970765	0.445889	0.0307429	1	0.849532
PGP49	k__Bacteria; p__Firmicutes; c__Bacilli; o__Lactobacillales; f__Carnobacteriaceae	-0.373388	0.171575	0.0308117	1	0.849532
PGP90	k__Bacteria; p__Firmicutes; c__Clostridia; o__Clostridiales; f__Clostridiaceae.1	0.641525	0.29483	0.0308364	1	0.849532
PGP37	k__Bacteria; p__Firmicutes; c__Clostridia; o__Clostridiales; f__Lachnospiraceae	1.10715	0.508957	0.0308808	1	0.849532
PGP113	k__Bacteria; p__Firmicutes; c__Clostridia; o__Clostridiales; f__Family.XI	0.691278	0.318173	0.0310854	1	0.849532
PGP50	k__Bacteria; p__Actinobacteria; c__Coriobacteriia; o__Coriobacteriales; f__Coriobacteriaceae	0.443237	0.204079	0.031143	1	0.849532
PGP85	k__Bacteria; p__Firmicutes; c__Bacilli; o__Lactobacillales; f__Carnobacteriaceae	0.869019	0.400169	0.0311633	1	0.849532
PGP76	k__Bacteria; p__Proteobacteria; c__Deltaproteobacteria; o__Myxococcales; f__BIrii41	0.908468	0.418427	0.0312002	1	0.849532
PGP96	k__Bacteria; p__Proteobacteria; c__Alphaproteobacteria.__.__	1.45694	0.671357	0.031278	1	0.849532
PGP4	k__Bacteria; p__Firmicutes; c__Clostridia; o__Clostridiales; f__Clostridiales.vadinBB60.group	0.772838	0.35694	0.0316616	1	0.851002
PGP70	k__Bacteria; p__Cyanobacteria; c__Melainabacteria; o__Gastranaerophilales.Ambiguous_taxa.Ambiguous_taxa	0.931908	0.430575	0.031727	1	0.851002
PGP34	k__Bacteria; p__Cyanobacteria; c__Melainabacteria; o__Gastranaerophilales.Ambiguous_taxa.Ambiguous_taxa	-0.606779	0.280466	0.0317943	1	0.851002
PGP54	k__Bacteria; p__Firmicutes; c__Erysipelotrichia; o__Erysipelotrichales; f__Erysipelotrichaceae	0.652766	0.301838	0.0318596	1	0.851002
PGP55	k__Bacteria; p__Firmicutes; c__Erysipelotrichia; o__Erysipelotrichales; f__Erysipelotrichaceae	0.799471	0.369674	0.0318596	1	0.851002
PGP19	k__Bacteria; p__Actinobacteria; c__Actinobacteria; o__Propionibacteriales; f__Nocardioidaceae	-1.22029	0.5643	0.0318718	1	0.851002
PGP91	k__Bacteria; p__Firmicutes; c__Clostridia; o__Clostridiales; f__Christensenellaceae	-0.798499	0.369295	0.0318916	1	0.851002
PGP18	k__Bacteria; p__Firmicutes; c__Bacilli; o__Lactobacillales; f__Carnobacteriaceae	1.12199	0.519378	0.0320464	1	0.851074
PGP94	k__Bacteria; p__Proteobacteria; c__Deltaproteobacteria; o__Desulfovibrionales; f__Desulfovibrionaceae	-0.829684	0.384197	0.0321032	1	0.851074
PGP65	k__Bacteria; p__Bacteroidetes; c__Bacteroidia; o__Bacteroidales; f__Barnesiellaceae	0.847704	0.392743	0.0321908	1	0.851074
PGP110	k__Bacteria; p__Tenericutes; c__Mollicutes; o__Mollicutes.RF39; f__uncultured.bacterium	1.5479	0.717244	0.0322141	1	0.851074
PGP42	k__Bacteria; p__Firmicutes; c__Erysipelotrichia; o__Erysipelotrichales; f__Erysipelotrichaceae.Ambiguous_taxa	-2.35764	1.09457	0.032545	1	0.85523
PGP20	k__Bacteria; p__Bacteroidetes; c__Bacteroidia; o__Cytophagales; f__Hymenobacteraceae	-0.753045	0.349785	0.0326301	1	0.85523
PGP7	k__Bacteria; p__Bacteroidetes; c__Bacteroidia; o__Cytophagales; f__Hymenobacteraceae	1.05025	0.488211	0.0327625	1	0.85523
PGP85	k__Bacteria; p__Firmicutes; c__Clostridia; o__Clostridiales; f__Christensenellaceae	-0.810838	0.377127	0.0328574	1	0.85523
PGP45	k__Bacteria; p__Bacteroidetes; c__Bacteroidia; o__Bacteroidales; f__Bacteroidaceae	0.655478	0.304994	0.0329287	1	0.85523
PGP31	k__Bacteria; p__Tenericutes; c__Mollicutes; o__Mollicutes.RF39.__	0.794384	0.370286	0.0332379	1	0.85523
PGP1	k__Bacteria; p__Proteobacteria; c__Deltaproteobacteria; o__Desulfovibrionales; f__Desulfovibrionaceae	-0.483888	0.225595	0.0332689	1	0.85523
PGP72	k__Bacteria; p__Proteobacteria; c__Alphaproteobacteria; o__Rhizobiales; f__Xanthobacteraceae	1.01736	0.474746	0.0334302	1	0.85523
PGP3	k__Bacteria; p__Firmicutes; c__Clostridia; o__Clostridiales; f__Christensenellaceae	-0.408876	0.190809	0.0334388	1	0.85523
PGP90	k__Bacteria; p__Proteobacteria; c__Alphaproteobacteria; o__Rhizobiales; f__Xanthobacteraceae	0.832133	0.388474	0.0335037	1	0.85523
PGP93	k__Bacteria; p__Actinobacteria; c__Actinobacteria; o__Frankiales; f__Nakamurellaceae	-0.902012	0.421406	0.0336324	1	0.85523
PGP86	k__Bacteria; p__Spirochaetes; c__Brachyspirae; o__Brachyspirales; f__Brachyspiraceae	0.461759	0.215742	0.033645	1	0.85523
PGP83	k__Bacteria; p__Firmicutes; c__Bacilli; o__Lactobacillales; f__Enterococcaceae	1.07458	0.50229	0.0337241	1	0.85523
PGP4	k__Bacteria; p__Synergistetes; c__Synergistia; o__Synergistales; f__Synergistaceae	0.781232	0.365184	0.0337308	1	0.85523
PGP25	k__Bacteria; p__Firmicutes; c__Clostridia; o__Clostridiales; f__Lachnospiraceae	0.646288	0.302389	0.0338961	1	0.85523
PGP61	k__Bacteria; p__Firmicutes; c__Bacilli; o__Lactobacillales; f__Carnobacteriaceae	-0.820284	0.383901	0.0339427	1	0.85523
PGP93	k__Bacteria; p__Proteobacteria; c__Deltaproteobacteria; o__Myxococcales; f__BIrii41	0.909397	0.426476	0.0343039	1	0.85523
PGP49	k__Bacteria; p__Proteobacteria; c__Alphaproteobacteria; o__Rhizobiales; f__Beijerinckiaceae	-0.386765	0.181408	0.034332	1	0.85523
PGP54	k__Bacteria; p__Actinobacteria; c__Coriobacteriia; o__Coriobacteriales; f__Coriobacteriaceae	0.58561	0.274681	0.0343365	1	0.85523
PGP55	k__Bacteria; p__Actinobacteria; c__Coriobacteriia; o__Coriobacteriales; f__Coriobacteriaceae	0.717223	0.336415	0.0343365	1	0.85523
PGP36	k__Bacteria; p__Firmicutes; c__Clostridia; o__Clostridiales; f__Clostridiaceae.1	0.464673	0.217975	0.0343522	1	0.85523
PGP87	k__Bacteria; p__Proteobacteria; c__Deltaproteobacteria; o__Myxococcales; f__BIrii41	-0.509402	0.239145	0.0344925	1	0.85523
PGP102	k__Bacteria; p__Firmicutes; c__Clostridia; o__Clostridiales; f__Lachnospiraceae	0.896002	0.420729	0.0345303	1	0.85523
PGP105	k__Bacteria; p__Firmicutes; c__Clostridia; o__Clostridiales; f__Lachnospiraceae	0.896002	0.420729	0.0345303	1	0.85523
PGP1	k__Bacteria; p__Cyanobacteria; c__Melainabacteria; o__Gastranaerophilales.Ambiguous_taxa.Ambiguous_taxa	0.486349	0.228566	0.0346829	1	0.85523
PGP115	k__Bacteria; p__Firmicutes; c__Clostridia; o__Clostridiales; f__Lachnospiraceae	1.04062	0.489078	0.0346914	1	0.85523
PGP44	k__Bacteria; p__Proteobacteria; c__Alphaproteobacteria; o__Rhizobiales; f__Xanthobacteraceae	-1.2566	0.590725	0.034734	1	0.85523
PGP103	k__Bacteria; p__Firmicutes; c__Bacilli; o__Bacillales; f__Family.XI	-0.870877	0.409513	0.0347848	1	0.85523
PGP106	k__Bacteria; p__Firmicutes; c__Bacilli; o__Bacillales; f__Family.XI	-0.870877	0.409513	0.0347848	1	0.85523
PGP62	k__Bacteria; p__Spirochaetes; c__Brachyspirae; o__Brachyspirales; f__Brachyspiraceae	0.673615	0.316756	0.0347858	1	0.85523
PGP97	k__Bacteria; p__Firmicutes; c__Clostridia; o__Clostridiales; f__Lachnospiraceae	0.937976	0.441254	0.0348615	1	0.85523
PGP114	k__Bacteria; p__Proteobacteria; c__Deltaproteobacteria; o__Myxococcales; f__BIrii41	-1.01402	0.47791	0.035194	1	0.860237
PGP74	k__Bacteria; p__Cyanobacteria; c__Oxyphotobacteria; o__Chloroplast.__	-0.876836	0.41368	0.0353809	1	0.860237
PGP85	k__Bacteria; p__Cyanobacteria; c__Oxyphotobacteria; o__Chloroplast.__	0.970542	0.458081	0.0354565	1	0.860237
PGP49	k__Bacteria; p__Tenericutes; c__Mollicutes; o__Anaeroplasmatales; f__Anaeroplasmataceae	-0.388322	0.183301	0.0354755	1	0.860237
PGP95	k__Bacteria; p__Firmicutes; c__Negativicutes; o__Selenomonadales; f__Acidaminococcaceae	1.67342	0.790657	0.0356474	1	0.860237
PGP56	k__Bacteria; p__Firmicutes; c__Clostridia; o__Clostridiales; f__Peptostreptococcaceae	0.425194	0.201029	0.0357681	1	0.860237
PGP57	k__Bacteria; p__Firmicutes; c__Clostridia; o__Clostridiales; f__Peptostreptococcaceae	0.520755	0.246209	0.0357681	1	0.860237
PGP104	k__Bacteria; p__Proteobacteria; c__Gammaproteobacteria; o__Alteromonadales; f__Psychromonadaceae	-1.24865	0.590728	0.0358852	1	0.860237
PGP97	k__Bacteria; p__Proteobacteria; c__Gammaproteobacteria; o__Aeromonadales; f__Succinivibrionaceae	-0.867966	0.410647	0.0358927	1	0.860237
PGP30	k__Bacteria; p__Patescibacteria; c__Saccharimonadia; o__Saccharimonadales; f__Saccharimonadaceae	-0.386635	0.182959	0.0359293	1	0.860237
PGP52	k__Bacteria; p__Proteobacteria; c__Deltaproteobacteria; o__Desulfovibrionales; f__Desulfovibrionaceae	-0.83053	0.393305	0.0360646	1	0.860237
PGP110	k__Bacteria; p__Proteobacteria; c__Deltaproteobacteria; o__Desulfovibrionales; f__Desulfovibrionaceae	-1.42444	0.674812	0.036135	1	0.860237
PGP9	k__Bacteria; p__Firmicutes; c__Bacilli; o__Lactobacillales.__	-0.731846	0.346787	0.0361789	1	0.860237
[truncated: 10,200 more rows]
